# Supplementary material for: 2-Cyano­quinolin-1-ium hydrogen sulfate
Source: Acta Crystallogr Sect E Struct Rep Online. 2010 Oct 2;66(Pt 11):o2709. doi: 10.1107/S160053681003878X (PMC3009120; doi:10.1107/S160053681003878X)
Supplement: Supplementary file 2 [file e-66-o2709-Isup2.hkl]

# 
# h,k,l, Fc-squared, Fo-squared, sigma(Fo-squared) and status flag 
# 
data_I
_shelx_title ' jac13am in P-1 (100K)' 
_shelx_refln_list_code          4 
_shelx_F_calc_maximum      137.03 
_exptl_crystal_F_000       260.00 
_reflns_d_resolution_high  0.8108 
 
loop_ 
 _symmetry_equiv_pos_as_xyz 
 'x, y, z' 
 '-x, -y, -z' 
 
_cell_length_a     7.2154 
_cell_length_b     8.2334 
_cell_length_c     9.9985 
_cell_angle_alpha 110.622 
_cell_angle_beta   90.982 
_cell_angle_gamma 110.791 
 
_shelx_F_squared_multiplier     1.000 
 
loop_ 
 _refln_index_h 
 _refln_index_k 
 _refln_index_l 
 _refln_F_squared_calc 
 _refln_F_squared_meas 
 _refln_F_squared_sigma 
 _refln_observed_status 
   1   0   0       11.29        9.24      0.48 o 
   2   0   0      202.76      200.05      2.90 o 
   3   0   0        3.96        1.10      0.36 o 
   4   0   0      143.06      133.26      3.63 o 
   5   0   0        0.93        1.32      1.18 o 
   6   0   0      363.60      355.31      9.01 o 
   7   0   0      253.26      257.06      9.55 o 
   8   0   0        0.04        9.48      5.26 o 
  -8   1   0       14.88       14.74      4.46 o 
  -7   1   0      116.72      123.44      5.55 o 
  -6   1   0      733.54      724.60     20.93 o 
  -5   1   0       24.22       23.84      1.33 o 
  -4   1   0      361.15      340.24      5.78 o 
  -3   1   0       12.81        8.35      0.80 o 
  -2   1   0     1889.29     1912.39     23.26 o 
  -1   1   0      223.69      211.84      6.42 o 
   0   1   0      211.73      254.56     19.04 o 
   1   1   0      838.72      796.64     14.29 o 
   2   1   0       45.42       44.45      2.19 o 
   3   1   0      349.45      319.81      8.68 o 
   4   1   0      954.45      926.86     17.79 o 
   5   1   0      683.66      656.89     13.84 o 
   6   1   0       13.80       12.88      1.98 o 
   7   1   0        9.83       13.63      3.08 o 
  -8   2   0        6.51        6.27      2.84 o 
  -7   2   0       77.65       76.97      5.55 o 
  -6   2   0      394.17      392.27     13.85 o 
  -5   2   0       26.22       25.82      1.67 o 
  -4   2   0       17.89       11.11      0.98 o 
  -3   2   0       17.09       11.66      1.15 o 
  -2   2   0    18777.79    17636.22    249.48 o 
  -1   2   0     4355.64     4274.46    110.28 o 
   0   2   0     2336.75     2348.68     64.46 o 
   1   2   0      115.44      141.24      3.05 o 
   2   2   0      250.47      255.92      4.09 o 
   3   2   0      221.06      210.97      6.70 o 
   4   2   0     1131.52     1080.51     20.67 o 
   5   2   0      166.41      166.70      5.34 o 
   6   2   0       92.57       87.77      5.19 o 
   7   2   0      127.82      114.37     10.28 o 
  -7   3   0      128.40      125.53      6.91 o 
  -6   3   0      519.10      503.76     13.65 o 
  -5   3   0        0.13       -0.78      1.13 o 
  -4   3   0     1293.54     1263.05     21.29 o 
  -3   3   0       23.50       29.01      1.97 o 
  -2   3   0      152.36      135.13      3.73 o 
  -1   3   0      117.19      133.40      3.06 o 
   0   3   0      142.99      114.78      3.09 o 
   1   3   0        3.50        0.39      0.72 o 
   2   3   0       55.92       53.04      1.69 o 
   3   3   0     2859.91     2762.86     58.52 o 
   4   3   0       85.48       86.52      4.82 o 
   5   3   0        8.45       12.38      2.19 o 
   6   3   0       41.78       42.31      4.02 o 
  -8   4   0        8.43       11.74      5.20 o 
  -7   4   0      105.58      100.30      9.09 o 
  -6   4   0      274.27      268.54      6.88 o 
  -5   4   0       16.81       16.17      2.02 o 
  -4   4   0     1838.04     1789.44     29.91 o 
  -3   4   0     2789.87     2722.57     56.30 o 
  -2   4   0      780.65      759.47     12.36 o 
  -1   4   0      183.60      176.55      3.94 o 
   0   4   0      157.02      142.39      3.89 o 
   1   4   0       58.50       63.42      2.52 o 
   2   4   0      155.31      154.76      4.60 o 
   3   4   0       44.64       35.32      5.59 o 
   4   4   0      366.77      360.17     14.49 o 
   5   4   0       31.61       26.82      3.45 o 
   6   4   0       48.65       56.40      9.24 o 
  -8   5   0        8.09       13.25      4.08 o 
  -7   5   0      166.43      172.29      9.34 o 
  -6   5   0      821.67      801.96     24.56 o 
  -5   5   0      252.89      231.99      7.63 o 
  -4   5   0       48.56       44.11      2.95 o 
  -3   5   0       87.46       84.67      4.72 o 
  -2   5   0      372.63      337.98      6.77 o 
  -1   5   0       23.10       21.93      2.06 o 
   0   5   0      374.13      364.09      7.80 o 
   1   5   0     1274.30     1266.03     19.86 o 
   2   5   0      165.91      172.20     14.13 o 
   3   5   0      168.92      162.96      9.05 o 
   4   5   0       24.21       29.08      5.27 o 
  -8   6   0       18.84       22.70      4.67 o 
  -7   6   0       13.19       17.56      4.35 o 
  -6   6   0      238.70      205.56     10.06 o 
  -5   6   0      414.09      422.78     18.33 o 
  -4   6   0       52.69       55.44      5.56 o 
  -3   6   0      415.08      410.01     11.26 o 
  -2   6   0       89.45       98.60      3.98 o 
  -1   6   0      184.00      185.74      5.48 o 
   0   6   0       13.27       14.09      1.98 o 
   1   6   0       68.92       71.85      3.00 o 
   2   6   0      155.50      140.58      8.69 o 
   4   6   0       39.95       48.74      7.96 o 
  -8   7   0      236.91      256.41     12.56 o 
  -7   7   0      274.27      254.82     11.98 o 
  -6   7   0        3.20        6.79      3.49 o 
  -5   7   0       18.90       18.34      3.08 o 
  -4   7   0       14.33       14.78      2.95 o 
  -3   7   0      248.15      244.12     11.52 o 
  -2   7   0      281.25      278.28     14.78 o 
  -1   7   0       99.37      103.13      6.80 o 
   0   7   0      747.30      730.99     21.83 o 
   1   7   0      108.96       99.70      7.73 o 
   2   7   0        3.66       16.83      5.55 o 
   3   7   0       43.82       32.06      6.75 o 
  -7   8   0      114.25       93.34      7.92 o 
  -6   8   0       38.02       36.11      9.22 o 
  -5   8   0        5.35       12.26      3.99 o 
  -4   8   0       41.27       40.53      5.31 o 
  -3   8   0      162.87      183.68      9.47 o 
  -2   8   0       65.72       80.07      9.68 o 
  -1   8   0        4.46        4.56      3.29 o 
   0   8   0        1.37        0.36      4.62 o 
   1   8   0       17.09       27.99      7.16 o 
  -5   9   0       55.29       75.20      7.31 o 
  -4   9   0       33.71       34.50      5.41 o 
  -3   9   0        0.89        1.25      3.41 o 
  -2   9   0      279.67      275.39     12.29 o 
  -1   9   0       38.89       43.41      5.75 o 
   0  -9   1       63.42       71.10     10.92 o 
   1  -9   1      120.06      118.98     11.80 o 
   2  -9   1        3.41        5.06      8.49 o 
   3  -9   1       64.25       79.02     10.02 o 
   4  -9   1       39.73       45.69      6.13 o 
   5  -9   1        8.14        7.57      3.68 o 
   6  -9   1        6.03       16.55      5.87 o 
  -1  -8   1        2.96        7.22      5.21 o 
   0  -8   1        2.35        0.76      3.33 o 
   1  -8   1      134.89      128.78      7.82 o 
   2  -8   1       47.52       56.45      7.63 o 
   3  -8   1      290.56      310.79     22.18 o 
   4  -8   1        1.38       11.57      3.97 o 
   5  -8   1       10.15        7.78      3.45 o 
   6  -8   1        0.97       16.28      5.36 o 
   7  -8   1       99.08      122.54     12.30 o 
  -3  -7   1      262.96      340.92     20.33 o 
  -2  -7   1      111.30      100.16      8.99 o 
  -1  -7   1        7.25        6.46      3.21 o 
   0  -7   1      190.60      180.28      8.60 o 
   1  -7   1      365.60      358.14     13.08 o 
   2  -7   1       84.28       87.15      6.54 o 
   3  -7   1       52.88       61.73      6.02 o 
   4  -7   1       88.68       95.60      5.40 o 
   5  -7   1      205.64      201.75      7.87 o 
   6  -7   1       39.21       42.66      5.61 o 
   7  -7   1      144.29      153.94      9.45 o 
   8  -7   1       16.94       25.93      5.27 o 
  -3  -6   1       61.86       61.50      7.25 o 
  -2  -6   1       20.64       23.19      4.35 o 
  -1  -6   1        4.26        7.46      2.08 o 
   0  -6   1      181.42      189.17      5.35 o 
   1  -6   1     1569.14     1563.76     26.52 o 
   2  -6   1       16.36       18.83      2.49 o 
   3  -6   1      180.19      180.67      6.77 o 
   4  -6   1       80.09       72.54      4.81 o 
   5  -6   1      124.41      128.69      7.71 o 
   6  -6   1      339.05      354.78     13.91 o 
   7  -6   1       11.48       21.60      4.51 o 
   8  -6   1        2.56        4.71      3.96 o 
  -5  -5   1      515.27      636.62     31.32 o 
  -4  -5   1       48.07       52.05      4.50 o 
  -3  -5   1      179.27      172.08      9.25 o 
  -2  -5   1       85.97       86.22      8.35 o 
  -1  -5   1        0.70        0.20      0.92 o 
   0  -5   1       28.46       24.10      2.04 o 
   1  -5   1      633.74      607.99     11.48 o 
   2  -5   1       47.50       48.51      2.44 o 
   3  -5   1        3.23        4.57      1.15 o 
   4  -5   1       42.83       36.22      2.41 o 
   5  -5   1      673.26      639.77     15.14 o 
   6  -5   1        8.51       10.34      3.46 o 
   7  -5   1      143.61      173.49     16.02 o 
   8  -5   1       38.46       43.87      5.78 o 
  -6  -4   1       53.42       60.24      9.51 o 
  -5  -4   1      183.42      185.83      8.17 o 
  -4  -4   1       53.82       56.01      3.87 o 
  -3  -4   1      213.97      213.12      9.99 o 
  -2  -4   1      402.29      388.20      6.88 o 
  -1  -4   1     1312.60     1347.54     20.47 o 
   0  -4   1      662.27      664.38     13.17 o 
   1  -4   1      631.57      599.47      9.81 o 
   2  -4   1      270.41      280.98      5.49 o 
   3  -4   1      540.13      507.44     11.61 o 
   4  -4   1     1934.38     1841.37     30.41 o 
   5  -4   1       45.97       41.54      2.61 o 
   6  -4   1       22.21       25.33      2.30 o 
   7  -4   1      180.89      173.56      8.95 o 
   8  -4   1       90.31      106.67     10.89 o 
  -6  -3   1       42.75       53.55      8.10 o 
  -5  -3   1      335.98      316.22      9.66 o 
  -4  -3   1       22.31       25.23      2.39 o 
  -3  -3   1      553.19      570.12     14.30 o 
  -2  -3   1      228.18      197.11      3.45 o 
  -1  -3   1     1599.63     1636.75     24.00 o 
   0  -3   1      206.14      228.14      5.25 o 
   1  -3   1        0.10       -0.21      0.64 o 
   2  -3   1      342.31      366.04      7.33 o 
   3  -3   1       71.82       83.98      4.27 o 
   4  -3   1      953.40      883.79     13.65 o 
   5  -3   1      347.52      350.32      6.65 o 
   6  -3   1       39.33       36.63      2.45 o 
   7  -3   1      113.20      123.13      6.73 o 
   8  -3   1       39.14       45.21      8.84 o 
  -7  -2   1        3.37       11.16      4.05 o 
  -6  -2   1      210.01      205.42      6.54 o 
  -5  -2   1      249.19      236.90      6.72 o 
  -4  -2   1        1.65        1.03      1.24 o 
  -3  -2   1       43.58       32.42      2.06 o 
  -2  -2   1     3500.26     3393.79     69.95 o 
  -1  -2   1     1375.83     1378.63     18.47 o 
   0  -2   1     1478.04     1430.31     21.52 o 
   1  -2   1     1846.70     1728.04     27.18 o 
   2  -2   1     1616.25     1586.72     22.70 o 
   3  -2   1      420.92      413.78      6.41 o 
   4  -2   1      243.20      206.20      4.12 o 
   5  -2   1      330.80      322.47      6.43 o 
   6  -2   1        8.37        5.28      1.98 o 
   7  -2   1       65.33       66.70      8.36 o 
   8  -2   1      582.86      560.08     30.23 o 
  -7  -1   1       53.08       46.38      5.49 o 
  -6  -1   1      147.28      148.10      5.32 o 
  -5  -1   1      286.31      293.63      7.57 o 
  -4  -1   1      144.20      160.36      4.71 o 
  -3  -1   1       24.73       28.56      1.86 o 
  -2  -1   1       50.51       34.52      1.71 o 
  -1  -1   1       87.19       86.53      1.57 o 
   0  -1   1     2415.16     2286.00     27.59 o 
   1  -1   1      184.99      211.31     10.92 o 
   2  -1   1     3004.48     3005.14     42.94 o 
   3  -1   1      103.43      118.61      2.20 o 
   4  -1   1      175.15      159.12      3.19 o 
   5  -1   1       17.40       19.96      1.53 o 
   6  -1   1      189.26      197.37      7.82 o 
   7  -1   1      538.62      549.60     14.36 o 
   8  -1   1       79.16       68.57      6.36 o 
  -8   0   1      149.82      161.38      9.00 o 
  -7   0   1       73.97       75.33      4.49 o 
  -6   0   1       33.58       33.54      3.18 o 
  -5   0   1      143.11      127.46      4.48 o 
  -4   0   1      550.90      562.17      9.96 o 
  -3   0   1       63.01       48.25      1.11 o 
  -2   0   1     2107.22     1938.41     23.50 o 
  -1   0   1      463.73      425.30      6.15 o 
   0   0   1      164.38      304.52      6.09 o 
   1   0   1     6893.37     6813.74    100.14 o 
   2   0   1     1261.99     1219.70     19.34 o 
   3   0   1      871.17      902.27     15.76 o 
   4   0   1       22.15       20.68      1.07 o 
   5   0   1       73.07       69.26      3.06 o 
   6   0   1      280.53      290.76      7.72 o 
   7   0   1      382.48      363.16     10.66 o 
   8   0   1      163.30      184.97      9.96 o 
  -8   1   1      159.28      165.98      9.08 o 
  -7   1   1       59.87       63.74      4.09 o 
  -6   1   1      223.41      238.24      7.66 o 
  -5   1   1        2.71        4.08      0.87 o 
  -4   1   1       24.75       27.95      1.22 o 
  -3   1   1       14.40        9.67      0.80 o 
  -2   1   1     1370.93     1188.03     19.09 o 
  -1   1   1      208.53      192.87      5.10 o 
   0   1   1        1.43       -1.00      0.50 o 
   1   1   1     2476.04     2329.90     33.11 o 
   2   1   1      555.16      496.76      7.64 o 
   3   1   1       44.67       40.52      1.49 o 
   4   1   1      747.75      700.74     17.18 o 
   5   1   1      534.59      524.13     11.33 o 
   6   1   1      426.56      405.15      9.89 o 
   7   1   1        5.00       12.17      3.66 o 
  -8   2   1       86.78       94.85      6.81 o 
  -7   2   1       57.69       64.24      5.24 o 
  -6   2   1        1.91        4.98      1.18 o 
  -5   2   1      356.36      340.34      6.38 o 
  -4   2   1      334.69      334.94      6.87 o 
  -3   2   1        9.79       17.72      1.49 o 
  -2   2   1      115.78       84.48      2.38 o 
  -1   2   1     1888.67     1919.47     27.62 o 
   0   2   1       16.50       20.72      1.19 o 
   1   2   1       30.69       39.79      1.40 o 
   2   2   1       26.09       23.19      1.37 o 
   3   2   1        3.49        1.67      1.38 o 
   4   2   1        2.45        2.68      1.58 o 
   5   2   1     1432.06     1345.68     31.45 o 
   6   2   1       48.01       58.39      8.51 o 
   7   2   1       13.97       11.72      4.14 o 
  -8   3   1      108.46      117.26     11.84 o 
  -7   3   1       80.34       68.17      9.74 o 
  -6   3   1      277.66      277.94      6.67 o 
  -5   3   1      289.34      289.55      6.74 o 
  -4   3   1      500.63      456.60      9.14 o 
  -3   3   1      154.37      143.48      3.59 o 
  -2   3   1       15.94        9.85      1.16 o 
  -1   3   1     1126.80     1084.57     16.39 o 
   0   3   1      112.51      109.82      3.12 o 
   1   3   1      469.32      441.08      8.17 o 
   2   3   1      216.05      206.71      3.93 o 
   3   3   1        3.48        2.78      0.93 o 
   4   3   1     1561.20     1487.65     45.10 o 
   5   3   1       19.27       18.47      3.59 o 
   6   3   1        5.46        9.71      4.10 o 
  -8   4   1        2.62        4.25      5.20 o 
  -7   4   1        3.29        1.19      3.30 o 
  -6   4   1      111.98      116.88      4.32 o 
  -5   4   1      218.19      206.22      6.42 o 
  -4   4   1       66.32       64.10      3.19 o 
  -3   4   1      316.63      336.71      7.59 o 
  -2   4   1       61.10       60.14      2.46 o 
  -1   4   1        0.04        0.12      0.91 o 
   0   4   1       17.47       16.91      1.68 o 
   1   4   1       31.07       31.49      2.10 o 
   2   4   1       99.07       99.33      3.17 o 
   3   4   1      748.92      710.03     34.56 o 
   4   4   1      187.02      175.62      9.57 o 
   5   4   1      103.24      106.97      9.32 o 
  -8   5   1       26.78       32.41      5.00 o 
  -7   5   1        0.00       -0.91      2.94 o 
  -6   5   1       18.45       22.45      4.20 o 
  -5   5   1      482.86      467.01     15.90 o 
  -4   5   1        0.94       -0.21      0.85 o 
  -3   5   1       46.63       52.07      2.78 o 
  -2   5   1      650.44      607.79     10.66 o 
  -1   5   1      414.33      411.54      7.73 o 
   0   5   1        0.13       -0.48      1.29 o 
   1   5   1      111.73      102.53      3.73 o 
   2   5   1      706.91      704.84     23.26 o 
   3   5   1       44.19       49.75      5.87 o 
   4   5   1       49.70       62.68      7.00 o 
  -8   6   1       25.75       47.05      5.93 o 
  -7   6   1        2.28       -0.56      3.16 o 
  -6   6   1       30.69       22.15      4.20 o 
  -5   6   1       44.03       42.79      5.15 o 
  -4   6   1       29.22       27.45      3.41 o 
  -3   6   1      135.12      133.00      5.82 o 
  -2   6   1      306.49      305.18     11.35 o 
  -1   6   1      111.76      113.14      6.69 o 
   0   6   1      233.48      244.47      7.61 o 
   1   6   1      402.85      417.02     13.97 o 
   2   6   1      213.36      218.91     11.25 o 
   3   6   1        4.34        9.69      5.02 o 
  -7   7   1      199.87      202.20     13.41 o 
  -6   7   1       50.00       53.41      6.85 o 
  -5   7   1       14.80       17.53      3.03 o 
  -4   7   1       29.51       32.11      5.91 o 
  -3   7   1       10.41        8.84      3.29 o 
  -2   7   1      218.91      215.53     10.98 o 
  -1   7   1      174.01      186.63      8.93 o 
   0   7   1       78.56       85.45      6.16 o 
   1   7   1      128.44      120.04     11.25 o 
   2   7   1       43.37       39.49      7.99 o 
  -6   8   1       36.91       40.10      7.70 o 
  -5   8   1        9.06        1.40      4.27 o 
  -4   8   1        5.04        4.88      3.39 o 
  -3   8   1       10.91        7.62      4.89 o 
  -2   8   1      420.79      420.41     21.99 o 
  -1   8   1      319.46      328.95     12.98 o 
   0   8   1       10.63       14.92      5.67 o 
  -4   9   1       33.94       34.61      8.01 o 
  -3   9   1       33.87       30.84      5.38 o 
  -2   9   1        0.19       -4.27      3.16 o 
   0  -9   2       24.60       44.35      9.03 o 
   1  -9   2       16.88       21.60     11.71 o 
   2  -9   2       87.99       86.80      8.77 o 
   3  -9   2        0.43        2.89      3.73 o 
   4  -9   2       26.60       33.02      7.43 o 
   5  -9   2      191.98      213.17     19.69 o 
   6  -9   2       47.25       47.16      8.61 o 
  -2  -8   2       19.87       38.56      7.56 o 
  -1  -8   2      135.15      136.93     11.31 o 
   0  -8   2       17.38       17.51      3.26 o 
   1  -8   2      102.41       97.18      7.13 o 
   2  -8   2      373.93      369.53     14.09 o 
   3  -8   2       12.02       12.36      3.95 o 
   4  -8   2      135.00      136.50     11.28 o 
   5  -8   2       21.41       30.51      3.92 o 
   6  -8   2       10.12        9.64     10.42 o 
   7  -8   2        9.50       16.59      4.21 o 
  -3  -7   2       12.79       39.36      6.72 o 
  -2  -7   2       33.53       37.39      5.25 o 
  -1  -7   2       34.15       37.68      5.21 o 
   0  -7   2        3.67        6.62      3.50 o 
   1  -7   2      305.45      328.29     12.43 o 
   2  -7   2      114.02      116.23      9.43 o 
   3  -7   2      615.45      629.60     19.61 o 
   4  -7   2        1.88        1.81      2.06 o 
   5  -7   2       59.69       60.70      4.71 o 
   6  -7   2      122.13      122.41      7.80 o 
   7  -7   2       15.98       29.15      5.17 o 
   8  -7   2       39.06       58.88      9.77 o 
  -4  -6   2       85.56      109.72     11.00 o 
  -3  -6   2       53.98       63.29      6.14 o 
  -2  -6   2       27.64       27.26      4.44 o 
  -1  -6   2       87.35       82.95      3.51 o 
   0  -6   2       45.32       42.52      2.65 o 
   1  -6   2      774.90      766.12     14.32 o 
   2  -6   2     1185.27     1187.48     18.91 o 
   3  -6   2       20.50       17.17      2.02 o 
   4  -6   2       11.83       15.67      2.79 o 
   5  -6   2      107.49      104.05      6.61 o 
   6  -6   2      127.88      133.24     14.80 o 
   7  -6   2        4.19        2.14      2.93 o 
   8  -6   2      267.57      255.98     12.37 o 
  -5  -5   2       71.19       69.90      9.95 o 
  -4  -5   2      163.50      184.39     10.69 o 
  -3  -5   2        7.30        7.18      3.51 o 
  -2  -5   2        9.47        7.06      1.36 o 
  -1  -5   2      233.25      241.70      5.27 o 
   0  -5   2        1.68        0.20      0.83 o 
   1  -5   2      145.68      163.32      4.19 o 
   2  -5   2      485.19      458.54      8.30 o 
   3  -5   2       18.53       18.48      1.66 o 
   4  -5   2        5.01        5.33      1.20 o 
   5  -5   2      504.89      477.29     10.14 o 
   6  -5   2      161.97      154.48      8.11 o 
   7  -5   2       34.29       42.20      5.39 o 
   8  -5   2        0.02        2.40      4.14 o 
  -6  -4   2        0.01        6.53      3.32 o 
  -5  -4   2       61.35       59.30      4.10 o 
  -4  -4   2      296.07      304.87      9.46 o 
  -3  -4   2       10.24       10.08      2.09 o 
  -2  -4   2       36.94       36.11      1.43 o 
  -1  -4   2     1751.31     1715.88     25.37 o 
   0  -4   2     1190.09     1204.91     19.86 o 
   1  -4   2      163.63      153.19      3.45 o 
   2  -4   2       69.04       54.83      3.42 o 
   3  -4   2       47.63       47.31      2.26 o 
   4  -4   2       49.65       42.25      1.57 o 
   5  -4   2      419.26      399.17      9.47 o 
   6  -4   2     1270.69     1223.38     21.54 o 
   7  -4   2        4.57        8.19      2.54 o 
   8  -4   2       67.25       87.00      9.24 o 
  -6  -3   2        0.04        4.27      3.02 o 
  -5  -3   2      150.15      154.79      5.43 o 
  -4  -3   2      157.52      145.91      5.00 o 
  -3  -3   2       30.53       29.12      2.29 o 
  -2  -3   2      221.94      256.55      3.98 o 
  -1  -3   2        4.59        0.48      0.47 o 
   0  -3   2     2543.30     2519.73     35.93 o 
   1  -3   2       20.97       14.29      1.03 o 
   2  -3   2        9.92        8.39      0.86 o 
   3  -3   2       44.05       35.06      1.77 o 
   4  -3   2      189.05      164.24      4.19 o 
   5  -3   2      710.24      693.61     11.43 o 
   6  -3   2       29.39       27.90      1.85 o 
   7  -3   2       15.07       19.80      4.13 o 
   8  -3   2       11.73        9.07      4.55 o 
  -7  -2   2       15.00       21.50      4.97 o 
  -6  -2   2       17.96       19.53      2.45 o 
  -5  -2   2      241.95      230.50      6.68 o 
  -4  -2   2      197.62      186.35      5.46 o 
  -3  -2   2      529.68      533.60     10.90 o 
  -2  -2   2        0.03        0.68      0.52 o 
  -1  -2   2     1864.80     1790.89     20.90 o 
   0  -2   2      904.61      920.04     11.63 o 
   1  -2   2      457.11      420.67      6.44 o 
   2  -2   2       83.57       57.07      1.50 o 
   3  -2   2      386.97      383.36      5.95 o 
   4  -2   2     1587.61     1586.39     23.11 o 
   5  -2   2      509.22      498.74      8.45 o 
   6  -2   2      148.18      145.24      5.27 o 
   7  -2   2       41.18       39.49      4.12 o 
   8  -2   2        1.31        6.17      4.00 o 
  -7  -1   2       49.27       57.39      5.33 o 
  -6  -1   2       12.54       13.09      2.10 o 
  -5  -1   2       66.17       69.87      3.50 o 
  -4  -1   2      184.15      199.28      5.47 o 
  -3  -1   2      331.93      366.92      6.77 o 
  -2  -1   2      373.30      390.55      5.24 o 
  -1  -1   2     2038.16     1948.41     23.07 o 
   0  -1   2      303.04      355.60     12.28 o 
   1  -1   2      712.95     1160.87     39.31 o 
   2  -1   2     1976.83     1950.63     32.88 o 
   3  -1   2      884.47      887.32     15.34 o 
   4  -1   2       15.61       15.98      1.61 o 
   5  -1   2       82.31       83.05      2.74 o 
   6  -1   2        0.65        2.63      1.46 o 
   7  -1   2       21.50       18.17      3.16 o 
   8  -1   2      112.49      110.54      7.68 o 
  -8   0   2       18.59       14.66     12.54 o 
  -7   0   2      259.38      278.41      9.00 o 
  -6   0   2       66.85       60.70      3.78 o 
  -5   0   2       69.81       69.17      2.52 o 
  -4   0   2        0.28        0.16      0.59 o 
  -3   0   2       15.61       20.02      1.06 o 
  -2   0   2        0.43        0.58      0.49 o 
  -1   0   2     2277.08     2245.03     36.77 o 
   0   0   2       71.38       98.41      5.61 o 
   1   0   2       44.92       38.23      2.95 o 
   2   0   2      694.84      843.33     12.34 o 
   3   0   2     2428.95     2516.89     36.43 o 
   4   0   2      237.23      244.09      4.66 o 
   5   0   2      283.51      261.03      8.68 o 
   6   0   2        7.65        8.20      2.16 o 
   7   0   2       87.39       99.07      6.64 o 
  -8   1   2       48.64       65.55      5.65 o 
  -7   1   2      207.63      230.55      7.86 o 
  -6   1   2      147.82      152.92      5.81 o 
  -5   1   2      262.83      282.15      5.39 o 
  -4   1   2      212.47      228.57      4.77 o 
  -3   1   2      171.84      175.18      3.57 o 
  -2   1   2       78.23       53.98      1.79 o 
  -1   1   2     2226.75     2331.00     73.24 o 
   0   1   2      928.10      922.97     37.62 o 
   1   1   2      372.70      396.40      6.55 o 
   2   1   2      260.32      252.61      4.93 o 
   3   1   2      284.48      271.40      5.98 o 
   4   1   2       10.03        9.04      0.93 o 
   5   1   2      277.29      259.48      8.73 o 
   6   1   2      152.02      150.24      6.75 o 
   7   1   2       87.63       97.06      9.33 o 
  -8   2   2       43.00       55.33      5.28 o 
  -7   2   2       10.54        4.61      2.13 o 
  -6   2   2       12.21       11.99      1.91 o 
  -5   2   2       72.47       65.96      2.87 o 
  -4   2   2        1.39        0.99      1.06 o 
  -3   2   2      576.12      561.60     10.31 o 
  -2   2   2       18.19       24.80      2.29 o 
  -1   2   2       67.54       46.00      1.79 o 
   0   2   2     1187.20     1376.72     20.29 o 
   1   2   2      533.65      607.54      9.68 o 
   2   2   2       17.18       14.29      1.27 o 
   3   2   2      596.30      559.32      9.80 o 
   4   2   2      207.45      195.01      7.01 o 
   5   2   2       15.52       13.40      3.21 o 
   6   2   2       88.83       95.36      8.71 o 
  -8   3   2        0.89        6.96      5.30 o 
  -7   3   2      249.24      265.13     17.11 o 
  -6   3   2      165.85      177.64      5.20 o 
  -5   3   2      149.69      136.13      4.42 o 
  -4   3   2      347.55      327.86      7.23 o 
  -3   3   2     1183.67     1190.05     18.26 o 
  -2   3   2      323.87      312.08      5.90 o 
  -1   3   2      455.64      436.23      7.57 o 
   0   3   2       48.77       41.60      1.95 o 
   1   3   2       59.93       61.55      2.83 o 
   2   3   2      111.89      110.57      2.87 o 
   3   3   2      373.29      342.12      9.93 o 
   4   3   2        0.42        1.59      4.34 o 
   5   3   2       24.93       26.84      5.30 o 
   6   3   2      196.21      156.72     11.94 o 
  -8   4   2        0.15        0.46      4.78 o 
  -7   4   2       25.07       30.05      6.48 o 
  -6   4   2      135.94      130.52      7.58 o 
  -5   4   2       62.10       58.49      3.29 o 
  -4   4   2      152.47      155.42      4.86 o 
  -3   4   2      201.15      196.87      4.73 o 
  -2   4   2      261.37      263.66      5.55 o 
  -1   4   2      121.98      146.56      3.78 o 
   0   4   2        2.77        3.77      1.16 o 
   1   4   2       51.70       52.87      2.81 o 
   2   4   2      440.61      423.80      8.17 o 
   3   4   2        0.26        5.34      2.83 o 
   4   4   2       15.60       23.74      5.28 o 
   5   4   2       54.87       57.72      6.81 o 
  -8   5   2       84.41       92.58      7.46 o 
  -7   5   2       43.26       54.49      6.09 o 
  -6   5   2        6.93        4.55      3.13 o 
  -5   5   2        0.03        3.34      4.43 o 
  -4   5   2        5.72        6.63      2.37 o 
  -3   5   2      277.24      278.25      8.35 o 
  -2   5   2      231.14      216.67      5.95 o 
  -1   5   2      284.08      281.86      6.09 o 
   0   5   2       38.35       45.69      2.95 o 
   1   5   2      185.64      182.16      5.28 o 
   2   5   2       10.29        9.06      3.20 o 
   3   5   2       14.61       20.55      5.58 o 
   4   5   2       26.21       31.79      6.77 o 
  -8   6   2       70.56       86.91      8.07 o 
  -7   6   2       14.18       18.92      5.23 o 
  -6   6   2        2.59        2.74      3.19 o 
  -5   6   2        8.97        4.16      9.02 o 
  -4   6   2      112.69      118.36      5.56 o 
  -3   6   2      141.16      146.32      6.07 o 
  -2   6   2      250.07      261.85     10.25 o 
  -1   6   2      155.00      145.42     11.33 o 
   0   6   2      372.78      382.50     13.38 o 
   1   6   2       26.73       20.47      3.77 o 
   2   6   2       44.17       43.16      8.26 o 
   3   6   2       12.15       19.55      5.59 o 
  -7   7   2        4.40       11.38      4.06 o 
  -6   7   2        4.70       -0.25      3.01 o 
  -5   7   2       41.43       44.49      5.39 o 
  -4   7   2       62.59       74.30      9.52 o 
  -3   7   2        2.49        2.53      3.00 o 
  -2   7   2      142.48      140.66      7.75 o 
  -1   7   2        1.01        2.25      2.78 o 
   0   7   2       35.61       33.60      7.01 o 
   1   7   2        0.09        1.05      4.20 o 
   2   7   2        0.10        5.06      5.34 o 
  -6   8   2       13.62       15.88      5.97 o 
  -5   8   2      102.19       93.16     10.29 o 
  -4   8   2       67.20       76.39     10.07 o 
  -3   8   2        5.50        9.01      4.94 o 
  -2   8   2        0.15       -2.41      4.09 o 
  -1   8   2      178.50      182.11      9.33 o 
   0   8   2        4.62        7.50      4.64 o 
   3 -10   3       37.25       30.82      5.83 o 
   4 -10   3        0.05       13.14     11.54 o 
   0  -9   3      286.81      286.87     17.97 o 
   1  -9   3       31.71       28.47      5.32 o 
   2  -9   3        7.54        3.83      3.73 o 
   3  -9   3       65.20       82.25      8.08 o 
   4  -9   3        6.90        4.63      4.89 o 
   5  -9   3        6.18       -0.24      3.45 o 
   6  -9   3      129.61      155.03     13.36 o 
  -1  -8   3        7.67       12.92      3.80 o 
   0  -8   3      124.51      130.81      5.28 o 
   1  -8   3       28.10       31.51      6.75 o 
   2  -8   3      134.95      131.35      7.98 o 
   3  -8   3      214.96      211.94     10.17 o 
   4  -8   3      127.53      126.14     13.05 o 
   5  -8   3        8.65       13.20      2.78 o 
   6  -8   3       71.15       86.24     18.03 o 
   7  -8   3       17.82       23.77      4.44 o 
  -3  -7   3       34.01       47.83      8.48 o 
  -2  -7   3      105.99      114.68      8.08 o 
  -1  -7   3       14.31       13.25      2.38 o 
   0  -7   3       98.58       99.86      5.08 o 
   1  -7   3       12.32       16.18      3.95 o 
   2  -7   3      324.88      160.93     11.69 o 
   3  -7   3      186.68      186.78      6.93 o 
   4  -7   3      397.94      415.33      9.71 o 
   5  -7   3        9.40       10.03      2.16 o 
   6  -7   3       34.22       36.99      5.94 o 
   7  -7   3       31.36       25.35      5.37 o 
   8  -7   3       45.04       52.52      6.51 o 
  -4  -6   3       67.88       77.92      9.18 o 
  -3  -6   3       21.60       29.11      3.28 o 
  -2  -6   3       22.20       26.11      3.71 o 
  -1  -6   3        2.53        1.98      1.00 o 
   0  -6   3      223.72      220.00      5.07 o 
   1  -6   3       39.40       40.70      2.07 o 
   2  -6   3      129.45      125.65      6.93 o 
   3  -6   3      166.48      157.61      4.23 o 
   4  -6   3      394.31      364.01      8.54 o 
   5  -6   3        1.31        2.43      2.33 o 
   6  -6   3      216.76      191.55      9.43 o 
   7  -6   3       29.16       26.91      4.52 o 
   8  -6   3       80.91       96.37     15.18 o 
  -5  -5   3        4.09       10.11      4.69 o 
  -4  -5   3        0.63        2.87      1.89 o 
  -3  -5   3      111.05       95.76      4.88 o 
  -2  -5   3       71.42       69.14      2.55 o 
  -1  -5   3        1.67        3.42      0.87 o 
   0  -5   3      734.76      736.67     11.84 o 
   1  -5   3       18.15       16.30      1.21 o 
   2  -5   3        0.50       -0.19      0.59 o 
   3  -5   3       51.04       47.11      1.99 o 
   4  -5   3       31.55       30.35      1.73 o 
   5  -5   3       11.50       12.82      2.63 o 
   6  -5   3      609.19      613.86     19.74 o 
   7  -5   3       19.97       26.65      5.52 o 
   8  -5   3       27.54       26.53      6.72 o 
  -6  -4   3       90.79      110.80     10.24 o 
  -5  -4   3       29.62       21.65      3.00 o 
  -4  -4   3      139.03      120.13      5.48 o 
  -3  -4   3      106.12      101.26      5.68 o 
  -2  -4   3      205.24      217.95      3.85 o 
  -1  -4   3       28.61       32.74      1.37 o 
   0  -4   3      513.13      523.08      7.92 o 
   1  -4   3      117.66      112.83      2.84 o 
   2  -4   3      217.98      207.65      3.93 o 
   3  -4   3       18.20       16.28      1.07 o 
   4  -4   3      162.77      151.40      4.29 o 
   5  -4   3      119.11      104.02      3.93 o 
   6  -4   3      120.62      114.52      6.55 o 
   7  -4   3      411.63      401.40     11.12 o 
   8  -4   3       29.95       40.54      7.53 o 
  -6  -3   3        0.03        5.79      3.06 o 
  -5  -3   3        3.51        4.32      1.78 o 
  -4  -3   3      201.56      215.56      6.32 o 
  -3  -3   3      230.01      216.26      4.08 o 
  -2  -3   3      855.90      866.33     12.68 o 
  -1  -3   3       55.23       61.16      1.94 o 
   0  -3   3      442.39      386.92      5.57 o 
   1  -3   3       23.06       24.48      1.26 o 
   2  -3   3        9.60        4.16      0.80 o 
   3  -3   3        2.99        4.21      0.78 o 
   4  -3   3      590.31      602.97      9.89 o 
   5  -3   3      230.75      222.24      4.79 o 
   6  -3   3       77.11       77.99      3.24 o 
   7  -3   3       62.15       65.81      4.77 o 
   8  -3   3        1.85        3.10      2.98 o 
  -7  -2   3       51.50       54.26      5.37 o 
  -6  -2   3       25.12       26.46      2.77 o 
  -5  -2   3       44.06       48.92      3.24 o 
  -4  -2   3       94.29       84.60      3.69 o 
  -3  -2   3        4.75        4.75      0.55 o 
  -2  -2   3      476.25      505.68      6.64 o 
  -1  -2   3       12.23        9.21      0.76 o 
   0  -2   3      115.07      105.94      2.19 o 
   1  -2   3      302.20      326.50      8.33 o 
   2  -2   3       83.59      103.69      3.07 o 
   3  -2   3      249.25      221.85      5.15 o 
   4  -2   3      191.57      177.35      6.25 o 
   5  -2   3      139.14      151.45      3.97 o 
   6  -2   3       40.50       31.42      3.07 o 
   7  -2   3        9.41        8.92      2.37 o 
   8  -2   3        0.02        9.81      3.95 o 
  -7  -1   3        9.81       13.18      3.25 o 
  -6  -1   3      139.87      154.69      6.02 o 
  -5  -1   3        1.24        2.86      1.53 o 
  -4  -1   3       34.57       37.01      1.78 o 
  -3  -1   3       47.55       49.19      1.86 o 
  -2  -1   3        7.86        8.19      0.86 o 
  -1  -1   3     1048.88     1058.99     13.62 o 
   1  -1   3        5.49       16.93      1.34 o 
   2  -1   3      695.01      928.21     30.23 o 
   3  -1   3      756.80      818.10     14.88 o 
   4  -1   3      140.39      133.91      3.82 o 
   5  -1   3       15.12       17.91      1.69 o 
   6  -1   3       38.29       39.01      4.86 o 
   7  -1   3       24.29       28.54      4.36 o 
  -8   0   3        5.50       11.66      8.10 o 
  -7   0   3      116.88      129.56      6.16 o 
  -6   0   3      168.92      172.56      6.30 o 
  -5   0   3        2.80        1.48      0.83 o 
  -4   0   3      230.92      241.48      4.30 o 
  -3   0   3      112.88      108.07      2.42 o 
  -2   0   3      119.76      119.77      2.47 o 
  -1   0   3      369.25      365.79      7.90 o 
   0   0   3     1092.60     1644.72     45.46 o 
   1   0   3      318.28      366.10     28.03 o 
   2   0   3       27.43       26.07      1.66 o 
   3   0   3        1.50        6.95      0.97 o 
   4   0   3      192.03      180.46      3.98 o 
   5   0   3       12.69        9.13      1.91 o 
   6   0   3       24.52       30.48      3.97 o 
   7   0   3       34.51       38.74      7.02 o 
  -8   1   3        2.02        8.23      5.86 o 
  -7   1   3      128.10      140.70      5.86 o 
  -6   1   3       90.35       94.77      4.52 o 
  -5   1   3       36.93       41.82      1.97 o 
  -4   1   3        1.31        0.30      0.77 o 
  -3   1   3       77.26       72.39      2.68 o 
  -2   1   3       26.63       30.46      1.85 o 
  -1   1   3     1044.03     1117.58     18.62 o 
   0   1   3       74.25      134.92      6.47 o 
   1   1   3      453.97      513.06      8.52 o 
   2   1   3       29.79       35.87      2.08 o 
   3   1   3       98.06       90.83      2.56 o 
   4   1   3      283.22      253.69      6.65 o 
   5   1   3        0.40        0.57      1.61 o 
   6   1   3       25.44       38.70      7.50 o 
   7   1   3       70.93       81.56      7.51 o 
  -8   2   3        0.02       -8.32      4.28 o 
  -7   2   3      198.60      201.52      9.07 o 
  -6   2   3        0.62       -1.00      1.60 o 
  -5   2   3       31.10       27.09      2.29 o 
  -4   2   3       68.93       59.18      2.78 o 
  -3   2   3      138.33      137.91      3.97 o 
  -2   2   3      625.20      608.08     12.87 o 
  -1   2   3        8.31        6.04      1.01 o 
   0   2   3        7.21       11.23      1.23 o 
   1   2   3      412.89      487.60      8.36 o 
   2   2   3       74.19       65.67      2.26 o 
   3   2   3      415.38      381.60      7.47 o 
   4   2   3       99.36       87.34      4.46 o 
   5   2   3        4.78        6.79      1.96 o 
   6   2   3      115.80      125.44     10.59 o 
  -8   3   3        3.56        5.60      5.04 o 
  -7   3   3       66.37       68.04      5.93 o 
  -6   3   3       50.64       60.54      3.22 o 
  -5   3   3       20.61       18.54      2.20 o 
  -4   3   3      142.52      132.78      4.35 o 
  -3   3   3      831.48      786.46     14.41 o 
  -2   3   3       11.96       13.55      1.40 o 
  -1   3   3      289.23      318.14      6.16 o 
   0   3   3        0.70        1.51      1.02 o 
   1   3   3       79.41       76.16      2.74 o 
   2   3   3        0.09        0.07      0.81 o 
   3   3   3      256.42      237.08     10.61 o 
   4   3   3       86.01       79.65      6.40 o 
   5   3   3        0.69       12.61      3.16 o 
  -8   4   3       40.97       31.00      8.47 o 
  -7   4   3       98.26      103.72      7.09 o 
  -6   4   3       31.16       34.44      4.76 o 
  -5   4   3       39.25       33.33      4.62 o 
  -4   4   3        7.11        8.38      2.46 o 
  -3   4   3      476.27      463.68      8.67 o 
  -2   4   3       33.82       39.99      2.43 o 
  -1   4   3      362.14      368.36      7.27 o 
   0   4   3       49.73       46.54      2.59 o 
   1   4   3       23.51       23.55      2.29 o 
   2   4   3        5.51        4.75      1.41 o 
   3   4   3      118.06      105.52      7.26 o 
   4   4   3       79.91      109.10      9.94 o 
  -8   5   3        0.90        1.62      3.35 o 
  -7   5   3       72.35       75.75      8.60 o 
  -6   5   3       24.47       35.33      6.80 o 
  -5   5   3        1.04        0.43      2.79 o 
  -4   5   3      158.05      151.99      8.13 o 
  -3   5   3        0.30        0.60      2.20 o 
  -2   5   3       20.95       28.07      3.19 o 
  -1   5   3      275.56      264.02     10.00 o 
   0   5   3       46.28       53.19      5.07 o 
   1   5   3      172.71      184.97      8.88 o 
   2   5   3       16.15       22.44      4.37 o 
   3   5   3       11.31       16.80      5.62 o 
  -7   6   3       58.26       64.48      6.94 o 
  -6   6   3        0.18        0.79      3.17 o 
  -5   6   3       16.70       27.94      7.03 o 
  -4   6   3       74.96       63.31      5.97 o 
  -3   6   3      317.02      300.53     16.72 o 
  -2   6   3        1.43        0.92      2.70 o 
  -1   6   3      214.42      228.23      9.58 o 
   0   6   3      145.91      149.62      7.80 o 
   1   6   3      125.55      130.22     10.89 o 
   2   6   3       29.05       40.16      7.89 o 
  -7   7   3       18.79       22.19      5.05 o 
  -6   7   3       38.67       41.73      5.80 o 
  -5   7   3       66.24       50.55      8.23 o 
  -4   7   3        1.30        1.79      4.13 o 
  -3   7   3      162.43      149.12     12.01 o 
  -2   7   3        6.59        1.73      3.89 o 
  -1   7   3       34.53       33.39      4.80 o 
   0   7   3       48.03       56.34      5.98 o 
   1   7   3       12.86       31.20      6.06 o 
  -5   8   3       46.95       44.37      8.45 o 
  -4   8   3       27.56       33.43      7.34 o 
  -3   8   3      144.99      154.91     12.97 o 
  -2   8   3        0.30       -4.86      3.63 o 
   2 -10   4       78.87       89.71      8.54 o 
   3 -10   4       12.13       16.04      4.96 o 
   4 -10   4       22.89       21.18      5.17 o 
  -1  -9   4       22.87       28.44      6.84 o 
   0  -9   4        3.78       10.07      5.60 o 
   1  -9   4      421.42      465.07     17.06 o 
   2  -9   4        0.21       -0.14      1.55 o 
   3  -9   4        3.94        3.18      2.37 o 
   4  -9   4       39.45       49.75     10.26 o 
   5  -9   4       56.50       66.15     13.87 o 
   6  -9   4        6.04        3.53      4.32 o 
  -2  -8   4       48.22       57.55      9.77 o 
  -1  -8   4       17.13        7.37      3.70 o 
   0  -8   4        0.88        1.41      1.56 o 
   1  -8   4       52.24       46.20      3.83 o 
   2  -8   4       34.21       27.92      3.19 o 
   3  -8   4       34.62       37.94      4.06 o 
   4  -8   4      119.60      132.66     11.16 o 
   5  -8   4      224.39      234.85      8.69 o 
   6  -8   4        4.01       10.75      2.85 o 
   7  -8   4        0.02       10.80      3.86 o 
  -3  -7   4        0.21        1.47      4.29 o 
  -2  -7   4        9.22       14.43      4.21 o 
  -1  -7   4      210.50      208.64      6.46 o 
   0  -7   4      208.93      221.56      9.11 o 
   1  -7   4      104.59       99.73      4.84 o 
   2  -7   4        0.46       -0.02      1.12 o 
   3  -7   4       17.28       15.58      2.03 o 
   4  -7   4       73.15       71.90      5.31 o 
   5  -7   4      470.50      475.36     23.25 o 
   6  -7   4        0.91        1.75      6.09 o 
   7  -7   4       13.64       14.87      8.53 o 
  -4  -6   4       15.17       19.02      5.82 o 
  -3  -6   4       91.81       60.45      4.40 o 
  -2  -6   4       33.27       24.18      2.99 o 
  -1  -6   4       12.22       14.25      1.48 o 
   0  -6   4       12.59       12.12      1.37 o 
   1  -6   4      226.14      230.59      4.88 o 
   2  -6   4        8.85        7.10      1.05 o 
   3  -6   4        3.04        4.61      1.35 o 
   4  -6   4      311.99      287.54      9.03 o 
   5  -6   4       45.75       44.54      4.44 o 
   6  -6   4        7.03       13.82      6.12 o 
   7  -6   4       55.92       62.03      6.60 o 
   8  -6   4       29.13       37.49      7.74 o 
  -5  -5   4       48.67       79.56      8.97 o 
  -4  -5   4        0.73        0.19      1.77 o 
  -3  -5   4       26.43       22.29      2.93 o 
  -2  -5   4      361.48      349.69      7.07 o 
  -1  -5   4       43.34       39.70      1.72 o 
   0  -5   4       67.23       60.58      2.01 o 
   1  -5   4       36.05       31.70      1.83 o 
   2  -5   4       20.55       23.16      1.46 o 
   3  -5   4      276.27      280.88      6.22 o 
   4  -5   4      116.33      106.28      3.69 o 
   5  -5   4       80.73       79.77      5.34 o 
   6  -5   4       22.11       17.99      3.43 o 
   7  -5   4      155.09      167.19     25.67 o 
   8  -5   4       64.52      100.04      9.20 o 
  -6  -4   4       27.83       52.22      8.32 o 
  -5  -4   4      132.95      113.25      7.59 o 
  -4  -4   4      317.57      279.72      8.90 o 
  -3  -4   4       64.38       62.21      3.50 o 
  -2  -4   4      215.82      216.14      4.38 o 
  -1  -4   4      660.89      671.63     10.31 o 
   0  -4   4        4.49        1.69      0.59 o 
   1  -4   4        0.31        0.23      0.50 o 
   2  -4   4       51.02       49.83      2.22 o 
   3  -4   4       50.16       45.97      1.94 o 
   4  -4   4      172.97      164.25      4.58 o 
   5  -4   4       45.88       46.94      2.54 o 
   6  -4   4       53.51       51.57      2.75 o 
   7  -4   4       13.00       18.37      5.84 o 
   8  -4   4      104.12      114.12     10.72 o 
  -6  -3   4       11.13       18.39      4.91 o 
  -5  -3   4       25.24       23.11      2.62 o 
  -4  -3   4        1.41       -0.69      1.54 o 
  -3  -3   4      329.47      343.15      5.37 o 
  -2  -3   4      574.04      564.22      8.80 o 
  -1  -3   4      241.25      232.12      3.99 o 
   0  -3   4      123.40      115.50      3.63 o 
   1  -3   4      802.50      895.73     12.69 o 
   2  -3   4       25.79       25.48      1.98 o 
   3  -3   4       47.56       59.49      1.59 o 
   4  -3   4      173.61      148.11      3.90 o 
   5  -3   4      177.94      186.77      4.85 o 
   6  -3   4       40.82       39.01      3.36 o 
   7  -3   4       15.66       15.51      2.61 o 
   8  -3   4       70.96       67.78      7.90 o 
  -7  -2   4       47.07       53.21     11.54 o 
  -6  -2   4      358.49      361.98     10.62 o 
  -5  -2   4        1.24        1.96      1.70 o 
  -4  -2   4       40.34       41.73      1.67 o 
  -3  -2   4        3.05        4.19      0.63 o 
  -2  -2   4      405.32      363.29      5.31 o 
  -1  -2   4       22.58       22.68      1.16 o 
   0  -2   4      291.14      300.95      5.04 o 
   1  -2   4      623.76      716.65     14.00 o 
   2  -2   4      173.47      202.13      8.60 o 
   3  -2   4       28.07       37.72      1.77 o 
   4  -2   4      132.84      126.87      3.91 o 
   5  -2   4        1.49        1.21      1.38 o 
   6  -2   4        0.87       -0.02      1.99 o 
   7  -2   4        0.92        9.54      3.54 o 
  -7  -1   4       20.63       30.87      4.52 o 
  -6  -1   4       35.57       38.74      3.52 o 
  -5  -1   4      116.55      116.50      5.05 o 
  -4  -1   4        0.13        0.26      0.95 o 
  -3  -1   4        4.46        7.11      1.09 o 
  -2  -1   4       85.43       79.16      2.20 o 
  -1  -1   4     2360.97     2692.77     65.01 o 
   0  -1   4      702.43      784.19     18.92 o 
   1  -1   4      212.35      288.22      5.71 o 
   2  -1   4      661.57      798.76     15.82 o 
   3  -1   4      363.42      414.94      7.49 o 
   4  -1   4      249.62      251.40      5.29 o 
   5  -1   4        2.63        2.33      1.27 o 
   6  -1   4        2.58        2.16      4.93 o 
   7  -1   4       45.01       51.97      4.40 o 
  -8   0   4      277.00      291.35     20.13 o 
  -7   0   4       32.65       33.42      3.33 o 
  -6   0   4      141.19      163.72      6.07 o 
  -5   0   4        7.94        7.38      1.18 o 
  -4   0   4       86.20       81.85      2.39 o 
  -3   0   4       22.08       30.00      1.69 o 
  -2   0   4      107.88      102.39      4.04 o 
  -1   0   4       59.19       59.51      3.25 o 
   0   0   4     1271.21     2033.56     87.10 o 
   1   0   4      312.02      357.02     15.65 o 
   2   0   4      207.48      207.40      6.26 o 
   3   0   4       26.05       26.81      1.87 o 
   4   0   4       92.14       90.96      2.86 o 
   5   0   4        0.36       -0.22      0.83 o 
   6   0   4        0.00        1.93      4.22 o 
   7   0   4        0.71       10.38      2.58 o 
  -8   1   4       23.61       27.00      7.79 o 
  -7   1   4        0.02        0.72      3.03 o 
  -6   1   4      205.55      186.57     13.78 o 
  -5   1   4       20.13       16.81      1.94 o 
  -4   1   4       21.07       23.24      1.59 o 
  -3   1   4      757.83      749.36     13.49 o 
  -2   1   4       59.51       46.33      3.28 o 
  -1   1   4       96.08      119.99      3.69 o 
   0   1   4       50.27       57.19      2.68 o 
   1   1   4       59.28       93.20      3.91 o 
   2   1   4      239.42      259.86      5.72 o 
   3   1   4      155.56      139.93      3.53 o 
   4   1   4      364.94      307.27      7.78 o 
   5   1   4      100.34       87.97      4.79 o 
   6   1   4        5.88        9.74      2.76 o 
  -8   2   4       36.24        2.45      2.25 o 
  -7   2   4       42.64       36.46      8.24 o 
  -6   2   4      118.67      116.18      5.10 o 
  -5   2   4       23.60       23.65      2.39 o 
  -4   2   4       58.92       59.62      3.18 o 
  -3   2   4      116.70      107.59      3.82 o 
  -2   2   4      880.16      850.73     18.18 o 
  -1   2   4        3.92        4.49      1.05 o 
   0   2   4       28.73       30.84      1.88 o 
   1   2   4        0.05       -0.13      0.97 o 
   2   2   4       17.08       15.65      1.68 o 
   3   2   4      380.11      356.29      7.45 o 
   4   2   4      264.56      247.07      8.42 o 
   5   2   4       34.67       36.53      6.49 o 
   6   2   4       92.99       53.60      6.32 o 
  -8   3   4       39.62       50.99      9.66 o 
  -7   3   4       81.45       94.65      7.52 o 
  -6   3   4      166.31      163.36      8.53 o 
  -5   3   4      417.91      408.92     12.85 o 
  -4   3   4        4.68        1.43      1.91 o 
  -3   3   4      222.39      209.10      8.37 o 
  -2   3   4      368.06      341.13      7.78 o 
  -1   3   4       21.06       24.43      1.93 o 
   0   3   4       53.53       67.06      2.84 o 
   1   3   4       61.16       62.47      3.21 o 
   2   3   4       46.41       41.50      2.63 o 
   3   3   4       90.62       82.71      6.41 o 
   4   3   4      355.96      291.23     16.98 o 
   5   3   4        2.05       17.24      3.59 o 
  -8   4   4       17.86       34.01      8.79 o 
  -7   4   4       74.75       72.85      7.06 o 
  -6   4   4       53.51       53.07      5.89 o 
  -5   4   4       95.27       99.92      6.85 o 
  -4   4   4       58.88       71.36      7.89 o 
  -3   4   4      217.80      214.79      9.44 o 
  -2   4   4      395.87      387.25     10.39 o 
  -1   4   4        4.83        3.44      3.33 o 
   0   4   4       91.42       84.59      3.91 o 
   1   4   4      238.18      238.50      7.54 o 
   2   4   4       69.36       69.13      4.86 o 
   3   4   4       22.30       18.65      5.36 o 
   4   4   4        0.69        7.34      3.89 o 
  -7   5   4       17.54       16.12      4.46 o 
  -6   5   4      119.34      117.06      7.90 o 
  -5   5   4       37.33       45.60      5.49 o 
  -4   5   4        5.81        7.13      3.24 o 
  -3   5   4      368.27      348.25     13.00 o 
  -2   5   4       83.06       74.99      5.93 o 
  -1   5   4       12.76       13.19      3.32 o 
   0   5   4       28.57       34.16      4.26 o 
   1   5   4      225.71      214.11      9.54 o 
   2   5   4      283.90      304.28     17.77 o 
   3   5   4      114.25      109.15     10.49 o 
  -7   6   4        7.00       13.55      4.37 o 
  -6   6   4        1.19       -2.33      5.18 o 
  -5   6   4       21.51       23.58      4.51 o 
  -4   6   4        6.96        5.21      3.38 o 
  -3   6   4      279.21      248.63     15.51 o 
  -2   6   4      239.88      221.67     14.56 o 
  -1   6   4       23.31       19.07      5.80 o 
   0   6   4       29.47       51.96     10.84 o 
   1   6   4      129.57      155.30     11.54 o 
   2   6   4       21.86       37.36      6.57 o 
  -6   7   4        2.62       -0.77      6.19 o 
  -5   7   4      103.59       91.65      9.67 o 
  -4   7   4        1.60        1.86      4.15 o 
  -3   7   4       77.61       72.39      9.93 o 
  -2   7   4      104.96      109.12     11.06 o 
  -1   7   4       17.07       10.68      5.42 o 
   0   7   4        1.14       -4.22      3.68 o 
   2 -10   5        0.08       -1.00      4.03 o 
   3 -10   5       10.59       15.11      4.65 o 
   4 -10   5        9.30       12.50      4.33 o 
  -1  -9   5       74.89       96.60     11.38 o 
   0  -9   5       66.85       84.95     11.67 o 
   1  -9   5       22.17       21.18      7.42 o 
   2  -9   5       39.53       41.51      3.84 o 
   3  -9   5       67.29       68.32      7.52 o 
   4  -9   5        0.03        7.26      5.24 o 
   5  -9   5       74.93       93.00      7.72 o 
   6  -9   5        6.36       21.62      3.47 o 
  -2  -8   5        1.92        7.53      5.36 o 
  -1  -8   5      114.74      126.00     11.58 o 
   0  -8   5       48.96       43.41      3.84 o 
   1  -8   5       91.07      100.05      5.10 o 
   2  -8   5       29.37       25.15      2.99 o 
   3  -8   5       46.83       42.32      5.41 o 
   4  -8   5       10.92       13.91      2.64 o 
   5  -8   5      206.13      203.03     11.64 o 
   6  -8   5       29.74       28.46      5.01 o 
   7  -8   5       14.30       18.98      8.01 o 
  -3  -7   5       24.76       37.79      7.77 o 
  -2  -7   5       47.98       45.71      4.05 o 
  -1  -7   5       15.53       13.25      2.18 o 
   0  -7   5       12.76       10.55      2.99 o 
   1  -7   5       55.58       53.85      4.46 o 
   2  -7   5       64.02       63.80      3.21 o 
   3  -7   5      103.74      106.66      5.08 o 
   4  -7   5       11.79       10.79      3.65 o 
   5  -7   5        3.32        5.80      1.92 o 
   6  -7   5      165.49      158.35      8.54 o 
   7  -7   5        4.95        7.33      2.82 o 
  -4  -6   5       49.54       66.29     12.38 o 
  -3  -6   5       79.98       89.72      5.01 o 
  -2  -6   5       87.94       69.63      4.31 o 
  -1  -6   5       57.69       56.93      2.35 o 
   0  -6   5       33.77       35.03      1.88 o 
   1  -6   5      104.88       99.33      3.21 o 
   2  -6   5       97.89       95.32      3.62 o 
   3  -6   5      150.91      141.24      5.75 o 
   4  -6   5       68.27       66.60      4.20 o 
   5  -6   5      284.72      272.49     10.95 o 
   6  -6   5        0.52        2.98      2.11 o 
   7  -6   5        1.61        7.43      2.41 o 
  -5  -5   5       58.26       69.39      8.36 o 
  -4  -5   5        7.83        2.81      3.39 o 
  -3  -5   5        2.00        1.70      1.91 o 
  -2  -5   5       63.67       63.54      2.67 o 
  -1  -5   5      118.07      118.53      3.22 o 
   0  -5   5       10.10       12.27      1.13 o 
   1  -5   5       16.82       20.30      1.28 o 
   2  -5   5        0.49        1.82      1.19 o 
   3  -5   5      223.46      228.67      4.82 o 
   4  -5   5       11.46       13.22      2.58 o 
   5  -5   5      177.10      160.26      7.66 o 
   6  -5   5       33.65       34.53      4.52 o 
   7  -5   5        8.40        9.07      2.95 o 
   8  -5   5       35.70       57.26      6.25 o 
  -6  -4   5        6.94       22.03      4.94 o 
  -5  -4   5       22.04       28.22      4.99 o 
  -4  -4   5      122.89      109.90      4.60 o 
  -3  -4   5       15.33       12.06      2.13 o 
  -2  -4   5      491.31      467.98      7.86 o 
  -1  -4   5      750.77      741.21     11.36 o 
   0  -4   5      164.75      153.02      3.35 o 
   1  -4   5      139.93      151.42      4.56 o 
   2  -4   5       28.77       29.63      1.79 o 
   3  -4   5       13.28       19.12      1.31 o 
   4  -4   5      278.05      254.71      7.37 o 
   5  -4   5      106.69      102.71      4.23 o 
   6  -4   5       44.82       50.25      4.98 o 
   7  -4   5        0.01        4.66      3.74 o 
  -6  -3   5      136.14      131.24     18.85 o 
  -5  -3   5       31.13       33.25      3.67 o 
  -4  -3   5        1.88        2.60      2.33 o 
  -3  -3   5       61.17       52.44      1.84 o 
  -2  -3   5      359.13      348.41      5.27 o 
  -1  -3   5      297.95      280.52      5.02 o 
   0  -3   5       27.37       24.59      1.89 o 
   1  -3   5      536.08      638.69     10.75 o 
   2  -3   5      183.03      212.29     20.56 o 
   3  -3   5       83.03       91.49      3.18 o 
   4  -3   5       66.36       59.82      3.00 o 
   5  -3   5      189.62      169.63     10.02 o 
   6  -3   5        3.20        3.72      1.66 o 
   7  -3   5       23.65       30.51      6.39 o 
  -7  -2   5       28.91       36.04      8.46 o 
  -6  -2   5        8.51        7.62      3.46 o 
  -5  -2   5      127.55      127.52      5.79 o 
  -4  -2   5      143.38      143.34      3.48 o 
  -3  -2   5        7.38        9.98      1.18 o 
  -2  -2   5      212.73      211.09      3.92 o 
  -1  -2   5       40.38       29.12      1.64 o 
   0  -2   5       13.34       20.54      1.50 o 
   1  -2   5      270.82      299.88      9.79 o 
   2  -2   5      651.50      722.42     13.63 o 
   3  -2   5      165.21      165.70      6.67 o 
   4  -2   5       12.64       11.37      2.38 o 
   5  -2   5       20.59       19.50      1.90 o 
   6  -2   5       26.37       20.54      3.58 o 
   7  -2   5       24.32        7.87      4.83 o 
  -7  -1   5       21.40       15.64      7.30 o 
  -6  -1   5       18.09       32.86      6.60 o 
  -5  -1   5      121.59      120.22      5.05 o 
  -4  -1   5       49.22       47.75      2.35 o 
  -3  -1   5        1.02        1.72      1.01 o 
  -2  -1   5      201.74      205.48      4.62 o 
  -1  -1   5      901.37     1034.17     28.72 o 
   0  -1   5     1580.98     2244.76     43.42 o 
   1  -1   5      405.15      641.29     11.19 o 
   2  -1   5      991.80     1364.30     31.12 o 
   3  -1   5      589.24      581.60     17.13 o 
   4  -1   5       16.59       18.20      1.59 o 
   5  -1   5       96.71       77.13      4.48 o 
   6  -1   5        4.35       -0.36      2.17 o 
   7  -1   5        9.04       12.63      9.08 o 
  -7   0   5      199.73      239.34     10.31 o 
  -6   0   5       13.85       15.15      5.43 o 
  -5   0   5       55.79       53.46      2.89 o 
  -4   0   5       60.14       56.47      2.57 o 
  -3   0   5       23.98       29.80      2.28 o 
  -2   0   5       14.36       10.39      1.33 o 
  -1   0   5      251.67      262.39      8.87 o 
   0   0   5       48.87       79.11      3.85 o 
   2   0   5      177.77      195.82      7.78 o 
   3   0   5      157.65      144.23      4.62 o 
   4   0   5      173.77      141.71      3.59 o 
   5   0   5        4.05        6.26      1.82 o 
   6   0   5       82.81       62.73      7.15 o 
  -8   1   5      151.39      167.70     15.57 o 
  -7   1   5      135.04      135.32     13.01 o 
  -6   1   5        5.14        2.52      2.33 o 
  -5   1   5      138.54      140.14      4.71 o 
  -4   1   5      225.43      219.40      5.87 o 
  -3   1   5      316.57      326.49      7.77 o 
  -2   1   5     1631.62     1723.48     28.74 o 
  -1   1   5      229.75      216.36      5.63 o 
   0   1   5       25.13       24.60      1.70 o 
   1   1   5        9.26       12.57      1.56 o 
   2   1   5      296.96      287.03      6.48 o 
   3   1   5       71.34       52.94      2.41 o 
   4   1   5      413.13      344.61     10.58 o 
   5   1   5      222.45      193.54      7.61 o 
   6   1   5      105.72      104.29      9.71 o 
  -8   2   5       34.20       34.37      9.10 o 
  -7   2   5       51.19       64.47     10.24 o 
  -6   2   5       66.64       70.97     10.02 o 
  -5   2   5      365.99      364.36      8.57 o 
  -4   2   5       54.32       57.91      3.51 o 
  -3   2   5      198.97      202.61      5.75 o 
  -2   2   5      215.14      200.17      5.57 o 
  -1   2   5      252.52      247.64      5.42 o 
   0   2   5       13.51       12.35      1.56 o 
   1   2   5        0.40        0.36      1.06 o 
   2   2   5      320.61      300.01      6.91 o 
   3   2   5       15.69        8.82      2.89 o 
   4   2   5       81.63       73.50      5.99 o 
   5   2   5      139.93      125.72     10.44 o 
  -8   3   5       34.50       30.10      8.71 o 
  -7   3   5       34.59       41.40      5.50 o 
  -6   3   5       18.99       20.91      4.31 o 
  -5   3   5       86.36       81.72      6.57 o 
  -4   3   5     1424.17     1404.74     38.40 o 
  -3   3   5       72.81       67.10      5.96 o 
  -2   3   5      116.73      108.28     13.15 o 
  -1   3   5      150.85      148.59      4.83 o 
   0   3   5       34.37       35.90      2.81 o 
   1   3   5        0.80        1.48      2.23 o 
   2   3   5      610.41      544.57     12.04 o 
   3   3   5       40.62       39.84      6.07 o 
   4   3   5       46.81       44.13      7.45 o 
  -7   4   5       55.57       54.10      6.42 o 
  -6   4   5      169.39      161.63      9.27 o 
  -5   4   5       13.63       14.58      4.05 o 
  -4   4   5      286.60      155.57     11.30 o 
  -3   4   5       36.02       36.77      4.83 o 
  -2   4   5      367.33      350.13     13.13 o 
  -1   4   5      127.67      129.89      7.55 o 
   0   4   5      122.71      115.26      6.49 o 
   1   4   5      103.28       90.11      6.58 o 
   2   4   5      205.75      191.27      7.88 o 
   3   4   5       53.43       73.26      8.03 o 
  -7   5   5       46.83       59.51      7.07 o 
  -6   5   5      182.99      198.51     10.72 o 
  -5   5   5       39.52       35.62      5.41 o 
  -4   5   5      107.45      114.95      7.67 o 
  -3   5   5        0.02       -0.50      2.73 o 
  -2   5   5      272.49      243.51     15.30 o 
  -1   5   5      126.79      120.24     10.81 o 
   0   5   5      376.12      358.76     19.15 o 
   1   5   5        7.47       11.63      7.60 o 
   2   5   5      189.34      205.79     13.52 o 
  -6   6   5       43.71       42.97      6.15 o 
  -5   6   5        0.22       -3.83      2.61 o 
  -4   6   5      144.26      135.99     12.03 o 
  -3   6   5        4.79        3.71      4.43 o 
  -2   6   5      136.25      125.99     11.54 o 
  -1   6   5      327.50      341.82     19.56 o 
   0   6   5       95.02       97.51     11.69 o 
  -4   7   5      128.37      131.79     12.75 o 
  -3   7   5        2.76       -1.32      4.14 o 
  -2   7   5        1.74       -0.69      4.50 o 
   3 -10   6      142.24      161.52     23.98 o 
   0  -9   6       41.58       59.61     10.30 o 
   1  -9   6       11.26       23.21      4.64 o 
   2  -9   6       36.52       30.84      5.34 o 
   3  -9   6       16.92       13.66      9.77 o 
   4  -9   6      133.36      130.71      8.40 o 
   5  -9   6        0.14        2.95      3.24 o 
   6  -9   6       25.04       43.86     19.42 o 
  -2  -8   6        0.01        2.37      5.01 o 
  -1  -8   6       48.26       48.40      4.94 o 
   0  -8   6        5.87       10.32      2.36 o 
   1  -8   6       24.79       28.10      3.16 o 
   2  -8   6      501.48      485.23     17.00 o 
   3  -8   6      103.74      105.87      5.35 o 
   4  -8   6       99.64      102.40      5.36 o 
   5  -8   6        0.03        6.05      2.00 o 
   6  -8   6      162.78      160.46     20.34 o 
  -3  -7   6       11.47       21.81      6.67 o 
  -2  -7   6       20.87       21.30      4.27 o 
  -1  -7   6        0.17        3.44      1.79 o 
   0  -7   6        9.40        9.66      2.14 o 
   1  -7   6      338.74      325.45      9.32 o 
   2  -7   6       12.23       12.04      2.13 o 
   3  -7   6      107.10      101.67      5.05 o 
   4  -7   6       69.99       81.03      8.84 o 
   5  -7   6       38.25       39.75      6.51 o 
   6  -7   6       15.78       15.38      3.05 o 
   7  -7   6        8.27       13.98      3.04 o 
  -4  -6   6      150.72      160.09     12.70 o 
  -3  -6   6      128.86      125.46      6.91 o 
  -2  -6   6        0.06        0.93      3.87 o 
  -1  -6   6        2.89        6.30      2.86 o 
   0  -6   6      663.88      656.75     13.47 o 
   1  -6   6       53.22       50.87      2.92 o 
   2  -6   6       16.64       14.71      3.19 o 
   3  -6   6       42.66       34.53      3.42 o 
   4  -6   6      253.51      250.46     10.07 o 
   5  -6   6      131.48      116.96      6.73 o 
   6  -6   6       92.21       88.36      6.16 o 
   7  -6   6       46.86       56.44      6.49 o 
  -5  -5   6       55.23       50.91      7.99 o 
  -4  -5   6       53.15       55.16      4.18 o 
  -3  -5   6       23.34       19.86      2.70 o 
  -2  -5   6        0.80        1.77      0.88 o 
  -1  -5   6      719.62      696.37     11.11 o 
   0  -5   6       64.20       59.28      2.24 o 
   1  -5   6        2.41        1.97      1.34 o 
   2  -5   6        0.03       -0.94      1.41 o 
   3  -5   6       37.74       33.24      3.58 o 
   4  -5   6       31.28       35.03      3.94 o 
   5  -5   6      525.11      462.73     15.80 o 
   6  -5   6       70.30       67.61      5.24 o 
   7  -5   6       48.15       62.45      4.84 o 
  -6  -4   6       81.24      116.31     10.02 o 
  -5  -4   6       18.75       23.28      6.60 o 
  -4  -4   6      216.96      216.37      7.45 o 
  -3  -4   6        0.85        0.21      1.61 o 
  -2  -4   6      400.36      414.89      6.66 o 
  -1  -4   6      854.86      793.57     12.18 o 
   0  -4   6      264.59      255.68      6.34 o 
   1  -4   6       23.05       20.60      2.02 o 
   2  -4   6      439.15      441.37     10.33 o 
   3  -4   6      161.73      161.71      6.45 o 
   4  -4   6        1.87        2.10      1.42 o 
   5  -4   6      155.45      124.36      4.66 o 
   6  -4   6       36.59       34.77      2.87 o 
   7  -4   6       68.03       79.97      8.28 o 
  -6  -3   6        4.67        5.29      5.79 o 
  -5  -3   6       72.59       84.62      8.49 o 
  -4  -3   6      230.87      221.94      7.40 o 
  -3  -3   6      529.71      560.01      8.26 o 
  -2  -3   6       28.79       31.01      1.49 o 
  -1  -3   6      794.66      766.08     10.84 o 
   0  -3   6      412.84      402.69      7.81 o 
   1  -3   6        0.63        0.11      0.53 o 
   2  -3   6      149.76      101.27      7.00 o 
   3  -3   6      875.87      811.11     20.83 o 
   4  -3   6        2.02        2.44      1.27 o 
   6  -3   6       21.37       20.96      3.31 o 
   7  -3   6      151.87      158.17     12.62 o 
  -7  -2   6       94.94       84.15     11.98 o 
  -6  -2   6      107.19      119.16     18.49 o 
  -5  -2   6      148.82      159.59      6.52 o 
  -4  -2   6       97.96      105.56      3.55 o 
  -3  -2   6      555.70      538.16      8.78 o 
  -2  -2   6        9.67        8.45      1.26 o 
  -1  -2   6      580.74      608.06     10.74 o 
   0  -2   6       77.06      105.17      3.85 o 
   1  -2   6      115.00      162.83      5.81 o 
   2  -2   6       83.05       99.32      3.30 o 
   3  -2   6      828.64      876.65     46.09 o 
   4  -2   6       57.24       58.26      2.55 o 
   5  -2   6        0.11        1.33      1.02 o 
   6  -2   6        0.15        2.50      1.79 o 
  -7  -1   6      214.18      243.47     17.40 o 
  -6  -1   6      302.08      334.47     12.33 o 
  -5  -1   6       66.49       75.86      5.24 o 
  -4  -1   6       98.38       99.45      6.68 o 
  -3  -1   6      456.87      431.29      9.17 o 
  -2  -1   6        1.32        4.30      1.30 o 
  -1  -1   6     1235.00     1325.02     23.13 o 
   0  -1   6      465.24      570.48     13.57 o 
   1  -1   6      241.82      380.83      9.18 o 
   2  -1   6      400.97      573.05     24.09 o 
   3  -1   6      891.95      931.53     39.63 o 
   4  -1   6       79.65       78.55      2.93 o 
   5  -1   6       48.31       51.52      6.02 o 
   6  -1   6      251.56      227.56     10.90 o 
  -7   0   6      513.76      554.28     29.75 o 
  -6   0   6        8.46        2.17      5.68 o 
  -5   0   6      197.44      213.69      7.11 o 
  -4   0   6       24.38       26.48      2.50 o 
  -3   0   6      227.58      222.35      6.04 o 
  -2   0   6      396.00      452.15     12.04 o 
  -1   0   6      121.78      120.24      4.31 o 
   0   0   6      150.70      216.47      9.24 o 
   1   0   6      222.86      331.40     12.29 o 
   2   0   6      230.59      265.17     14.39 o 
   3   0   6      463.09      427.51      9.63 o 
   4   0   6        0.44        2.16      0.98 o 
   5   0   6      102.64       94.68      5.13 o 
   6   0   6       28.86       49.82     13.24 o 
  -6   1   6      215.12      224.28     10.30 o 
  -5   1   6       99.31      102.32      5.14 o 
  -4   1   6      134.22      140.78      4.99 o 
  -3   1   6     1272.12     1255.86     22.12 o 
  -2   1   6       48.83       55.65      7.05 o 
  -1   1   6       31.59       34.07      2.81 o 
   0   1   6      312.46      329.54      7.46 o 
   1   1   6      205.52      218.52      8.50 o 
   2   1   6      111.33      109.64      4.00 o 
   3   1   6       95.14       94.72      3.60 o 
   4   1   6      312.31      254.79      8.89 o 
   5   1   6       35.52       38.05      9.70 o 
  -7   2   6        1.40        7.51      5.37 o 
  -6   2   6       18.84       15.45      3.89 o 
  -5   2   6        1.13        2.67      3.01 o 
  -4   2   6      720.69      681.17     21.48 o 
  -3   2   6      489.77      460.99     15.93 o 
  -2   2   6       96.12       90.51      6.68 o 
  -1   2   6        0.93        3.49      3.14 o 
   0   2   6      216.21      213.57      7.11 o 
   1   2   6       84.11       82.59      4.62 o 
   2   2   6      357.85      333.12      8.96 o 
   3   2   6      454.80      404.57     10.32 o 
   4   2   6        0.13        2.89      2.56 o 
  -7   3   6        4.23       -1.84      5.04 o 
  -6   3   6       43.46       43.52      5.82 o 
  -5   3   6       88.47       79.83      6.79 o 
  -4   3   6      303.98      288.75     12.27 o 
  -3   3   6      481.72      441.11     15.72 o 
  -2   3   6      165.24      166.76     11.19 o 
  -1   3   6        2.59        5.28      3.10 o 
   0   3   6      123.72      125.35      5.45 o 
   1   3   6       27.25       33.96      3.52 o 
   2   3   6       42.00       41.32      5.88 o 
   3   3   6      319.49      279.54     16.22 o 
   4   3   6       92.57       80.54      8.51 o 
  -7   4   6       30.55       34.25      8.97 o 
  -6   4   6      151.03      162.26      9.77 o 
  -5   4   6        2.67        4.01      3.43 o 
  -3   4   6      206.21      185.56     12.84 o 
  -2   4   6       54.75       56.10      8.98 o 
  -1   4   6       83.22       78.87      6.77 o 
   0   4   6      713.54      663.65     29.83 o 
   1   4   6      242.58      245.27     15.53 o 
   2   4   6       88.23       87.92      8.18 o 
   3   4   6       82.97       94.06      8.69 o 
  -6   5   6      111.78      132.49      9.29 o 
  -5   5   6       35.06       44.45      6.10 o 
  -4   5   6        5.15        3.64      3.13 o 
  -3   5   6       18.95       21.06      4.65 o 
  -2   5   6        1.24        0.24      3.92 o 
  -1   5   6      114.20      102.26     10.42 o 
   0   5   6       31.14       33.35      7.29 o 
   1   5   6      453.79      434.88     22.84 o 
  -5   6   6       55.06       74.85      8.07 o 
  -4   6   6        4.97        4.77      4.93 o 
  -3   6   6      118.38      108.98     11.56 o 
  -2   6   6       92.12       85.49     11.36 o 
  -1   6   6       56.00       58.99      9.82 o 
   0  -9   7       65.93       76.41     11.62 o 
   1  -9   7       71.17       73.49      7.37 o 
   2  -9   7      104.69      102.16      8.02 o 
   3  -9   7       34.87       45.82      8.69 o 
   4  -9   7        7.97       13.10      3.92 o 
   5  -9   7        8.89       14.29      3.92 o 
  -2  -8   7      165.82      194.56     15.03 o 
  -1  -8   7        1.27        2.41      5.05 o 
   0  -8   7       59.14       64.60      5.82 o 
   1  -8   7       75.39       76.06      9.39 o 
   2  -8   7      419.28      416.57     21.49 o 
   3  -8   7      276.65      278.81      9.45 o 
   4  -8   7      417.32      395.99     21.65 o 
   5  -8   7       75.29       89.00      5.98 o 
   6  -8   7        2.58        7.90      2.07 o 
  -3  -7   7        6.96        9.66      5.51 o 
  -2  -7   7      139.44      156.84     11.45 o 
  -1  -7   7       16.36       20.62      2.63 o 
   0  -7   7      613.53      579.84     18.51 o 
   1  -7   7        0.05        1.61      2.25 o 
   2  -7   7      117.05      121.39      5.57 o 
   3  -7   7      163.50      150.50      6.41 o 
   4  -7   7      163.64      154.93      7.78 o 
   5  -7   7        2.29        5.89      1.97 o 
   6  -7   7        3.11        7.74      2.62 o 
  -4  -6   7       11.77       22.06      6.19 o 
  -3  -6   7      109.04      113.33      6.44 o 
  -2  -6   7      128.93      128.93      6.66 o 
  -1  -6   7      109.35      111.64      4.33 o 
   0  -6   7      280.72      282.83      8.94 o 
   1  -6   7      442.48      436.24     12.10 o 
   2  -6   7      162.93      152.62      7.73 o 
   3  -6   7       30.23       31.40      3.34 o 
   4  -6   7      218.07      209.02      9.09 o 
   5  -6   7       48.08       43.63      4.91 o 
   6  -6   7        0.61        5.08      2.72 o 
   7  -6   7       37.37       61.31     10.56 o 
  -5  -5   7        5.01       12.19      4.70 o 
  -4  -5   7        1.39        7.74      2.45 o 
  -3  -5   7      124.62      123.18      5.60 o 
  -2  -5   7     1472.52     1489.72     25.99 o 
  -1  -5   7      129.15      132.32      4.54 o 
   0  -5   7      588.69      560.28     14.35 o 
   1  -5   7      220.56      200.83      7.20 o 
   2  -5   7       24.91       20.68      3.36 o 
   3  -5   7       67.34       64.73      6.19 o 
   4  -5   7       22.95       24.32      3.37 o 
   5  -5   7      218.15      202.48      9.17 o 
   6  -5   7      536.27      489.24     17.18 o 
   7  -5   7      182.17      198.11      9.45 o 
  -5  -4   7       19.18       26.22      3.25 o 
  -4  -4   7       34.07       36.67      3.55 o 
  -3  -4   7      518.69      538.16     11.55 o 
  -2  -4   7       30.86       32.85      1.88 o 
  -1  -4   7      448.79      451.34      9.83 o 
   0  -4   7        6.25        7.80      1.43 o 
   1  -4   7      258.90      234.70      7.77 o 
   2  -4   7      289.14      260.63     10.24 o 
   3  -4   7      347.76      333.10     16.25 o 
   4  -4   7        0.47        2.35      2.67 o 
   5  -4   7        0.64        2.11      2.61 o 
   6  -4   7        6.76       17.21      4.21 o 
  -6  -3   7       14.56       19.38      7.22 o 
  -5  -3   7       38.74       37.93      4.48 o 
  -4  -3   7      360.40      355.19      9.97 o 
  -3  -3   7     1364.91     1386.00     19.79 o 
  -2  -3   7      999.74      987.95     14.77 o 
  -1  -3   7        0.01        0.66      0.82 o 
   0  -3   7      386.42      405.34      7.35 o 
   1  -3   7      356.15      358.11      7.73 o 
   2  -3   7       61.18       55.23     12.95 o 
   3  -3   7       60.38       63.84      5.67 o 
   4  -3   7     1387.95     1278.07     35.30 o 
   5  -3   7       84.85       43.98      5.37 o 
   6  -3   7        4.04       12.09      3.82 o 
  -6  -2   7      115.32      121.14     13.15 o 
  -5  -2   7      131.50      128.99     12.54 o 
  -4  -2   7      191.32      201.07      7.14 o 
  -3  -2   7       95.11       88.58      4.09 o 
  -2  -2   7       91.54       78.48      3.30 o 
  -1  -2   7        0.39       -1.20      0.84 o 
   0  -2   7      137.76      160.30      4.20 o 
   1  -2   7     1548.58     1951.71     48.63 o 
   2  -2   7        7.26       10.71      2.19 o 
   3  -2   7      136.30      140.72      6.10 o 
   4  -2   7      210.60      179.02      8.18 o 
   5  -2   7       23.76       25.98      3.48 o 
   6  -2   7        5.80       11.10      3.76 o 
  -7  -1   7        1.04       -4.84      6.59 o 
  -6  -1   7        6.98       14.81      7.12 o 
  -5  -1   7     1476.30     1501.08     53.25 o 
  -4  -1   7      275.31      273.72     12.86 o 
  -3  -1   7       96.90       91.69      5.73 o 
  -2  -1   7      254.17      249.80      8.13 o 
  -1  -1   7       64.47       80.45      3.53 o 
   0  -1   7      316.23      415.79     11.23 o 
   1  -1   7       78.04      120.03      4.04 o 
   2  -1   7     1863.57     2938.21     74.44 o 
   3  -1   7       42.71       47.66      3.40 o 
   4  -1   7      364.92      348.48     10.47 o 
   5  -1   7       86.58       90.53      5.29 o 
   6  -1   7       30.16       31.96      4.33 o 
  -7   0   7       22.24       21.57      8.00 o 
  -6   0   7      495.16      485.85     26.91 o 
  -5   0   7        0.67        0.86      2.10 o 
  -4   0   7      132.34      121.03      5.50 o 
  -3   0   7       12.60       12.97      2.62 o 
  -2   0   7      191.16      187.11      7.02 o 
  -1   0   7      284.33      279.84      8.77 o 
   0   0   7     1042.13     1378.93     76.80 o 
   1   0   7      363.93      554.02     21.00 o 
   2   0   7       89.81       95.89      4.44 o 
   3   0   7      220.86      211.58      7.52 o 
   4   0   7      325.24      275.01      7.27 o 
   5   0   7        8.97       13.18      4.36 o 
  -7   1   7      334.17      322.61     21.56 o 
  -6   1   7       79.42       96.00      6.81 o 
  -5   1   7      262.57      255.59     11.36 o 
  -4   1   7       82.52       88.01      7.02 o 
  -3   1   7      290.42      267.40     11.55 o 
  -2   1   7      329.03      292.17     11.93 o 
  -1   1   7        5.43        6.75      3.63 o 
   0   1   7      864.74      966.62     59.14 o 
   1   1   7      177.19      213.81      7.53 o 
   2   1   7      220.08      228.30     11.79 o 
   3   1   7       98.16       92.65      4.20 o 
   4   1   7      127.80      112.59      5.66 o 
   5   1   7       85.95       66.12      7.75 o 
  -7   2   7      134.13      129.98     13.21 o 
  -6   2   7        8.35        7.31      3.51 o 
  -5   2   7       61.92       50.78      7.16 o 
  -4   2   7       38.54       36.92      5.32 o 
  -3   2   7       62.40       59.44      6.88 o 
  -2   2   7     2159.86     2044.15     54.40 o 
  -1   2   7       81.89       84.30      6.89 o 
   0   2   7        0.39        0.33      2.72 o 
   1   2   7      247.06      243.24      8.30 o 
   2   2   7       81.20       75.39      4.98 o 
   3   2   7      260.56      217.57      8.42 o 
   4   2   7       86.21       85.33      8.09 o 
  -7   3   7        4.21        4.55      3.90 o 
  -6   3   7       10.58       12.94      4.44 o 
  -5   3   7      123.02      117.21      8.25 o 
  -4   3   7        0.21       -1.11      2.55 o 
  -3   3   7      210.64      218.44     10.63 o 
  -2   3   7       39.23       42.89      5.73 o 
  -1   3   7      228.27      208.29     10.23 o 
   0   3   7       80.08       77.62      7.24 o 
   1   3   7      234.02      211.35     14.48 o 
   2   3   7       83.80       78.33      7.59 o 
   3   3   7       30.65       38.25      6.16 o 
  -6   4   7        0.66       -2.59      3.12 o 
  -5   4   7       58.03       64.49      7.22 o 
  -4   4   7      666.97      637.70     22.33 o 
  -3   4   7      331.64      306.18     16.81 o 
  -2   4   7      139.11      139.26      8.74 o 
  -1   4   7       64.13       65.92      9.93 o 
   0   4   7        6.28        6.64      5.00 o 
   1   4   7      592.10      504.04     25.54 o 
  -5   5   7       41.34       44.88      9.88 o 
  -4   5   7       82.27       68.31      7.36 o 
  -3   5   7        0.29       -0.39      3.94 o 
  -2   5   7        0.30        2.17      4.39 o 
  -1   5   7       50.17       40.14      8.37 o 
   0   5   7       18.51       12.24      6.20 o 
   0  -9   8        2.80        4.83      4.23 o 
   1  -9   8      131.15      147.41      8.97 o 
   2  -9   8       91.84       92.29     12.44 o 
   3  -9   8       60.31       61.92      6.69 o 
   4  -9   8       35.15       42.36      7.81 o 
  -1  -8   8       43.04       59.50      9.85 o 
   0  -8   8       26.60       31.48      4.56 o 
   1  -8   8       10.73        9.28      3.32 o 
   2  -8   8       42.83       45.46      5.61 o 
   3  -8   8       69.02       70.60      4.71 o 
   4  -8   8       62.61       71.57      5.06 o 
   5  -8   8      214.01      215.03     10.19 o 
  -3  -7   8        2.61        0.60      5.04 o 
  -2  -7   8       89.64       82.67      9.84 o 
  -1  -7   8      188.96      187.05     11.29 o 
   0  -7   8        0.32        2.48      2.08 o 
   1  -7   8      463.38      452.25     12.89 o 
   2  -7   8       42.90       43.61      5.07 o 
   3  -7   8       52.36       53.44      3.98 o 
   4  -7   8      111.57      101.90      6.24 o 
   5  -7   8      206.41      196.20      9.54 o 
   6  -7   8       55.43       65.01      5.27 o 
  -4  -6   8       18.10       20.84      6.30 o 
  -3  -6   8       14.41       20.01      5.94 o 
  -2  -6   8        4.93        8.03      5.25 o 
  -1  -6   8      111.51      108.69      5.45 o 
   0  -6   8       20.33       20.97      3.04 o 
   1  -6   8        2.41        3.50      1.88 o 
   2  -6   8      161.53      160.89      6.74 o 
   3  -6   8       92.48       79.67      7.28 o 
   4  -6   8       88.86       77.72      5.23 o 
   5  -6   8      226.64      219.82     10.02 o 
   6  -6   8      275.81      252.66     11.42 o 
  -3  -5   8        4.49       11.70      3.71 o 
  -2  -5   8      366.78      376.08     10.93 o 
  -1  -5   8     1176.12     1164.61     26.42 o 
   0  -5   8        1.24        1.29      1.49 o 
   1  -5   8        3.52        3.79      2.41 o 
   2  -5   8      218.41      203.51      9.17 o 
   3  -5   8      170.00      158.11     10.40 o 
   4  -5   8       15.71       14.53      2.73 o 
   5  -5   8      127.88      116.47      6.78 o 
   6  -5   8      358.27      365.48     14.25 o 
  -5  -4   8        2.01        3.42      5.56 o 
  -4  -4   8        1.23        1.21      5.22 o 
  -3  -4   8        2.70        2.31      1.72 o 
  -2  -4   8      261.76      273.44      7.82 o 
  -1  -4   8      463.60      428.35     11.84 o 
   0  -4   8      134.03      130.29      5.76 o 
   1  -4   8        0.15        0.17      1.48 o 
   2  -4   8      336.27      314.66     13.99 o 
   3  -4   8      154.43      169.54     10.57 o 
   4  -4   8     1169.57     1099.99     31.65 o 
   5  -4   8       67.27       74.31      5.81 o 
   6  -4   8       31.53       46.32      4.98 o 
  -6  -3   8       16.66       22.06      7.61 o 
  -5  -3   8       28.08       32.49      8.34 o 
  -4  -3   8      167.52      144.71     13.55 o 
  -3  -3   8      233.59      227.94      6.58 o 
  -2  -3   8      544.59      548.19     10.57 o 
  -1  -3   8      106.95       91.63      4.22 o 
   0  -3   8       97.79       91.35      5.04 o 
   1  -3   8        3.41        2.01      1.72 o 
   2  -3   8      333.79      316.09     17.91 o 
   3  -3   8      511.46      506.47     17.15 o 
   4  -3   8       63.97       70.41      4.85 o 
   5  -3   8      294.96      270.09     11.12 o 
   6  -3   8      196.62      196.27     25.71 o 
  -6  -2   8       18.76        7.89      6.43 o 
  -5  -2   8       31.94       23.00      7.76 o 
  -4  -2   8      178.10      170.82      6.87 o 
  -3  -2   8      148.39      133.39      6.12 o 
  -2  -2   8       90.15       76.68      4.83 o 
  -1  -2   8       65.95       62.01      4.41 o 
   0  -2   8        4.48       -0.28      1.62 o 
   1  -2   8      147.73      202.11      8.46 o 
   2  -2   8     3174.33     4056.76     97.23 o 
   3  -2   8      109.88      124.02      9.79 o 
   4  -2   8        0.70        3.07      0.99 o 
   5  -2   8       10.02       10.90      2.14 o 
   6  -2   8      176.73      161.69     12.92 o 
  -5  -1   8        5.78       13.80     11.34 o 
  -4  -1   8      608.26      605.60     20.04 o 
  -3  -1   8       48.32       52.04      5.93 o 
  -2  -1   8        0.88       -2.88      3.59 o 
  -1  -1   8       11.35        6.36      1.89 o 
   0  -1   8        4.35        6.43      3.63 o 
   1  -1   8       41.91       59.99     12.28 o 
   2  -1   8      364.03      507.04     17.18 o 
   3  -1   8      592.34      660.35     31.52 o 
   4  -1   8        3.90        5.98      1.83 o 
   5  -1   8       73.68       54.81      8.38 o 
  -6   0   8        2.37       -6.21      3.10 o 
  -5   0   8        9.29       14.37      4.27 o 
  -4   0   8      459.20      428.96     25.08 o 
  -3   0   8       59.32       54.91      6.05 o 
  -2   0   8       97.19       89.45      7.08 o 
  -1   0   8      138.65      133.85      9.09 o 
   0   0   8     1281.29     1633.53     52.22 o 
   1   0   8     1032.37     1696.18     68.86 o 
   2   0   8      149.34      183.14      8.91 o 
   3   0   8        2.85        4.59      2.79 o 
   4   0   8        2.27        4.36      1.71 o 
  -6   1   8       59.47       58.55     11.07 o 
  -5   1   8       43.52       42.63      5.62 o 
  -4   1   8       87.58       91.70      7.48 o 
  -3   1   8        1.17        2.05      4.40 o 
  -2   1   8       65.15       73.94      7.68 o 
  -1   1   8       13.49       10.54      4.55 o 
   0   1   8      412.03      388.87     16.46 o 
   1   1   8      167.70      200.94     10.37 o 
   2   1   8       94.40       97.61      4.64 o 
   3   1   8        3.07        7.92      1.53 o 
   4   1   8       28.87       23.80      3.78 o 
  -6   2   8       43.95       51.93     12.77 o 
  -5   2   8       73.48       76.95      7.11 o 
  -4   2   8      343.40      298.30     13.24 o 
  -3   2   8       17.83       18.86      6.83 o 
  -2   2   8       88.61       82.22      6.88 o 
  -1   2   8     1458.40     1451.47     42.50 o 
   0   2   8       89.66       85.94      7.19 o 
   1   2   8        3.53        5.02      3.22 o 
   2   2   8       10.88        3.50      2.46 o 
   3   2   8       18.96       21.62      3.74 o 
  -6   3   8        3.15        0.38      3.70 o 
  -5   3   8       69.84       76.95     10.07 o 
  -4   3   8      143.91      147.84      9.31 o 
  -3   3   8      126.96      119.29      8.38 o 
  -2   3   8       15.61       12.56      4.13 o 
  -1   3   8        8.81       11.98      4.02 o 
   0   3   8      168.13      170.39      9.80 o 
   1   3   8       37.53       45.07      8.62 o 
   2   3   8      173.11      158.18     13.61 o 
  -5   4   8       17.94       15.54      4.66 o 
  -4   4   8        2.18        0.56      5.99 o 
  -3   4   8      392.35      372.56     15.70 o 
  -2   4   8       80.07       80.51     10.92 o 
  -1   4   8       72.18       72.40     10.72 o 
   2  -9   9       46.70       47.75      6.24 o 
   3  -9   9       83.59       89.26      7.59 o 
  -1  -8   9        3.49        2.97      6.07 o 
   0  -8   9        6.56       11.83      3.01 o 
   1  -8   9       22.59       23.69      4.22 o 
   2  -8   9       61.84       66.36      6.75 o 
   3  -8   9      352.77      346.39     14.42 o 
   4  -8   9       31.11       29.41      4.25 o 
  -2  -7   9        3.76        8.25      5.67 o 
  -1  -7   9       48.11       54.75      7.53 o 
   0  -7   9       38.35       41.29      4.25 o 
   1  -7   9        4.34        5.64      2.28 o 
   2  -7   9        4.32        7.01      2.80 o 
   3  -7   9      404.39      349.32     13.57 o 
   4  -7   9      117.35      120.67     14.49 o 
   5  -7   9       16.09        9.06      2.46 o 
  -2  -6   9        2.43        8.98      2.57 o 
  -1  -6   9       34.96       32.49      3.74 o 
   0  -6   9      234.53      225.38      8.36 o 
   1  -6   9      197.53      175.28      7.22 o 
   2  -6   9      231.03      196.04      7.72 o 
   3  -6   9       25.23       25.10      4.67 o 
   4  -6   9        4.85        8.14      4.15 o 
   5  -6   9        5.09        3.59      2.00 o 
  -3  -5   9      119.93      119.08     12.60 o 
  -2  -5   9        4.35        6.27      2.21 o 
  -1  -5   9      175.10      167.29      6.93 o 
   0  -5   9       65.18       72.08      4.67 o 
   1  -5   9      858.67      760.08     18.99 o 
   2  -5   9       49.54       48.36      5.33 o 
   3  -5   9      155.89      114.11      9.00 o 
   4  -5   9       53.97       64.39      5.81 o 
   5  -5   9        0.23        2.24      2.45 o 
  -5  -4   9       27.21       22.18      7.99 o 
  -4  -4   9       34.48       37.87      8.53 o 
  -3  -4   9       70.41       75.77      5.72 o 
  -2  -4   9        6.27        4.51      2.17 o 
  -1  -4   9      148.85      141.47      5.33 o 
   0  -4   9      876.29      767.52     18.91 o 
   1  -4   9       36.98       37.99      6.02 o 
   2  -4   9       52.35       51.51      4.60 o 
   3  -4   9       56.78       98.20      7.88 o 
   4  -4   9       75.34       62.29      6.57 o 
   5  -4   9       19.09       14.55      4.72 o 
  -5  -3   9       24.44       16.99      7.11 o 
  -4  -3   9       42.18       41.20      9.33 o 
  -3  -3   9      122.17      124.45      6.23 o 
  -2  -3   9       20.88       16.78      4.91 o 
  -1  -3   9      143.13      109.53      5.75 o 
   0  -3   9       67.69       39.59      7.19 o 
   1  -3   9      276.46      247.05      8.93 o 
   2  -3   9       27.31       33.71      3.88 o 
   3  -3   9      238.54      219.96     10.11 o 
   4  -3   9      245.82      241.56     14.07 o 
   5  -3   9        0.19        4.90      1.47 o 
  -5  -2   9       21.37       16.93      7.42 o 
  -4  -2   9       19.75       19.53      2.99 o 
  -3  -2   9      258.56      248.58      8.94 o 
  -2  -2   9      182.91      145.01      7.67 o 
  -1  -2   9      134.51      122.53      6.08 o 
   0  -2   9       94.13       89.26      5.51 o 
   1  -2   9        0.16        3.20      2.88 o 
   2  -2   9       65.75       78.04      5.04 o 
   3  -2   9      506.07      497.98     14.28 o 
   4  -2   9      332.18      297.45     12.12 o 
   5  -2   9       53.16       53.27      5.22 o 
  -6  -1   9       74.96       44.99     10.40 o 
  -5  -1   9       41.29       31.43      5.26 o 
  -4  -1   9       79.23       82.66     10.31 o 
  -3  -1   9       30.05       24.13      4.61 o 
  -2  -1   9       39.16       36.75      5.50 o 
  -1  -1   9       51.12       44.44      5.84 o 
   0  -1   9       75.60       87.46      7.30 o 
   1  -1   9       40.78       68.20      7.31 o 
   2  -1   9       22.48       37.74      3.53 o 
   3  -1   9      302.91      354.91     16.31 o 
   4  -1   9        0.04        3.71      3.41 o 
  -6   0   9       60.65       56.96     11.24 o 
  -5   0   9       91.22       93.39     14.73 o 
  -4   0   9        5.74        8.88      3.60 o 
  -3   0   9      351.12      314.74     16.21 o 
  -2   0   9       10.17       16.62      4.21 o 
  -1   0   9       43.25       45.89      6.01 o 
   0   0   9       52.49       60.23      6.77 o 
   1   0   9      270.21      394.44     15.72 o 
   2   0   9       20.83       30.01      3.85 o 
   3   0   9       53.45       67.28     12.04 o 
   4   0   9      114.31      119.45      7.21 o 
  -6   1   9       38.43       37.89      5.63 o 
  -5   1   9      104.79      110.64     17.02 o 
  -4   1   9       25.93       25.75      5.06 o 
  -3   1   9       36.59       43.49      6.29 o 
  -2   1   9       51.30       55.78      7.92 o 
  -1   1   9       11.93       16.52      4.50 o 
   0   1   9       84.33       79.20     11.78 o 
   1   1   9      165.70      195.61     10.73 o 
   2   1   9      157.02      176.12     10.08 o 
   3   1   9       10.05       15.37      3.67 o 
  -5   2   9       19.47       11.89      4.28 o 
  -4   2   9      160.67      151.84      9.76 o 
  -3   2   9      194.41      179.54     10.26 o 
  -2   2   9        7.94        5.85      3.80 o 
  -1   2   9       57.41       52.17      6.69 o 
   0   2   9        6.44        4.23      3.56 o 
   1   2   9      135.34      129.47      8.89 o 
   2   2   9       10.23       25.15      7.19 o 
  -4   3   9       50.18       46.60      6.60 o 
  -3   3   9      143.02      139.89      9.30 o 
  -2   3   9        1.04       -2.14      3.07 o 
  -1   3   9        1.50        0.88      3.17 o 
   0   3   9      375.70      342.61     21.05 o 
   0  -8  10        6.33       11.17      8.79 o 
   1  -8  10       10.52       12.44      3.42 o 
   2  -8  10        1.57        7.23      2.74 o 
   3  -8  10       90.02       83.89      6.11 o 
  -1  -7  10       17.20       17.44      3.48 o 
   0  -7  10        8.87        9.96      2.59 o 
   1  -7  10      106.99      100.95      5.74 o 
   2  -7  10       28.66       28.97      3.87 o 
   3  -7  10        5.92        5.83      3.31 o 
   4  -7  10      233.73      216.56     10.28 o 
  -2  -6  10      134.03      142.89      8.04 o 
  -1  -6  10        0.94        3.37      1.74 o 
   0  -6  10       33.30       35.89      4.08 o 
   1  -6  10      206.49      175.15      7.49 o 
   2  -6  10      138.66      114.92      7.38 o 
   3  -6  10       11.25       14.03      3.37 o 
   4  -6  10       11.58       14.87      4.85 o 
  -3  -5  10       32.24       33.33      8.07 o 
  -2  -5  10       19.69        8.93      8.10 o 
  -1  -5  10       35.50       30.17      4.45 o 
   0  -5  10       46.41       48.75      4.57 o 
   1  -5  10       87.49       87.71      6.49 o 
   2  -5  10      507.70      435.51     16.23 o 
   3  -5  10        9.42       27.81      4.60 o 
   4  -5  10        0.47        1.91      2.80 o 
   5  -5  10       11.21        6.74      3.65 o 
  -4  -4  10       10.35        2.59      6.56 o 
  -3  -4  10      154.84      147.18      8.36 o 
  -2  -4  10       57.66       54.70      4.87 o 
  -1  -4  10       12.87        8.70      2.46 o 
   0  -4  10       14.37       16.98      3.18 o 
   2  -4  10      106.25      113.34      6.99 o 
   3  -4  10       13.66       16.94      4.38 o 
   4  -4  10       55.25       53.31      7.89 o 
  -4  -3  10        1.38        3.72      6.04 o 
  -3  -3  10        4.60        2.90      2.17 o 
  -2  -3  10       84.13       78.83      5.25 o 
  -1  -3  10        2.71        2.94      1.60 o 
   0  -3  10       52.98       50.77      6.59 o 
   1  -3  10      267.01      273.51     10.91 o 
   2  -3  10        0.40        0.15      1.57 o 
   3  -3  10       61.25       54.04      4.91 o 
   4  -3  10      112.13       84.65      7.72 o 
  -5  -2  10      187.17      154.90     15.45 o 
  -4  -2  10        9.27        8.82      2.51 o 
  -3  -2  10        5.70        6.64      2.22 o 
  -2  -2  10       10.79        9.47      2.53 o 
  -1  -2  10        2.58       -1.53      1.68 o 
   0  -2  10        0.52        1.60      1.97 o 
   1  -2  10      170.65      222.66     11.47 o 
   2  -2  10       34.95       49.31      4.73 o 
   3  -2  10       33.77       33.73      4.24 o 
  -4  -1  10       77.70       67.32      7.29 o 
  -3  -1  10       67.73       69.19      7.22 o 
  -2  -1  10       24.71       18.74      4.69 o 
  -1  -1  10       37.41       42.36      6.17 o 
   0  -1  10       90.71       96.13      5.79 o 
   1  -1  10      163.18      222.30     11.63 o 
   2  -1  10       13.31       23.80      3.76 o 
   3  -1  10      105.48      152.53     12.16 o 
  -5   0  10       39.71       43.79      6.38 o 
  -4   0  10        2.23        0.68      3.68 o 
  -3   0  10       51.44       65.90     12.09 o 
  -2   0  10        1.31       -0.96      1.18 o 
  -1   0  10       91.36       98.14      7.93 o 
   0   0  10        0.14        0.44      3.29 o 
   1   0  10      119.98      152.94      9.26 o 
   2   0  10        7.93       19.25      5.18 o 
  -4   1  10      108.24       97.27      8.81 o 
  -3   1  10       97.92       83.83      8.29 o 
  -2   1  10      213.74      211.51     16.16 o 
  -1   1  10       75.34       72.44      8.06 o 
   0   1  10        1.93        3.39      3.68 o 
   1   1  10      208.51      248.92     25.67 o 
  -4   2  10       92.05       84.76      8.63 o 
  -3   2  10       37.60       40.73      6.28 o 
  -2   2  10       70.16       65.72      7.81 o 
  -1   2  10      109.77      106.75      8.60 o 
   0   2  10       40.73       47.35      7.14 o 
   0  -7  11        3.35        5.54      3.48 o 
   1  -7  11        7.10        8.64      2.66 o 
   2  -7  11      111.97      104.17      7.44 o 
  -1  -6  11        1.77        6.16      3.10 o 
   0  -6  11       34.64       35.71      5.04 o 
   1  -6  11        2.55        4.18      2.15 o 
   2  -6  11      123.03      101.27      7.21 o 
   3  -6  11       74.94      105.34      8.66 o 
  -2  -5  11      167.34      185.24      9.89 o 
  -1  -5  11       80.30       77.64      9.88 o 
   0  -5  11       53.65       50.01      6.04 o 
   1  -5  11       61.35       54.95      7.15 o 
   2  -5  11       53.93       49.58      6.06 o 
   3  -5  11       23.02       47.93     13.51 o 
  -3  -4  11       61.63       73.57      5.30 o 
  -2  -4  11       32.52       31.08      4.04 o 
  -1  -4  11       23.53       20.69      3.46 o 
   0  -4  11       63.14       57.32      5.77 o 
   1  -4  11        3.24        4.30      2.92 o 
   2  -4  11      124.74      125.09      7.56 o 
   3  -4  11       21.95       22.16      3.87 o 
  -3  -3  11        0.14        0.19      1.94 o 
  -2  -3  11       14.48       16.29      3.31 o 
  -1  -3  11       57.12       57.91      6.09 o 
   0  -3  11        6.33        4.51      2.18 o 
   1  -3  11       69.07       66.04      5.41 o 
   2  -3  11      102.92      101.27      8.20 o 
   3  -3  11        4.21        5.93      1.63 o 
  -4  -2  11       68.07       66.88      5.73 o 
  -3  -2  11        1.14       -0.83      2.11 o 
  -2  -2  11       12.91        1.48      2.12 o 
  -1  -2  11        0.05       -0.59      1.88 o 
   0  -2  11        5.04        9.16      4.23 o 
   1  -2  11      100.24      153.49      9.96 o 
   2  -2  11      206.78      278.73     10.49 o 
   3  -2  11       21.74       25.75      5.75 o 
  -4  -1  11      118.30      105.76      8.41 o 
  -3  -1  11       12.78        5.83      3.71 o 
  -2  -1  11       48.65       51.19      6.98 o 
  -1  -1  11       10.90        7.78      3.62 o 
   0  -1  11        0.21       -1.97      3.06 o 
   1  -1  11      179.84      246.92     18.69 o 
   2  -1  11        3.96       10.17      3.52 o 
  -3   0  11        6.54       64.92     11.76 o 
  -2   0  11       25.45       30.44      5.48 o 
  -1   0  11      138.56      156.93      9.92 o 
   0   0  11      113.81      113.29      9.70 o 
   1   0  11       49.94       59.36     11.70 o 
  -2   1  11      115.71      119.12      9.17 o 
  -1   1  11      288.85      254.16     13.52 o 
   0  -5  12      142.00      145.45      9.16 o 
   1  -5  12       24.46        9.99      3.25 o 
  -1  -4  12        7.67        6.63      3.13 o 
   0  -4  12      213.06      213.27     10.74 o 
   1  -4  12       18.46       18.94      4.24 o 
  -2  -3  12        0.00        1.82      1.68 o 
  -1  -3  12        7.85        7.37      4.16 o 
   0  -3  12       43.43       42.18      4.81 o 
   1  -3  12      130.16      153.80      7.70 o 
  -2  -2  12       74.41       62.69      5.91 o 
  -1  -2  12        1.78        2.64      2.86 o 
   0  -2  12      139.18      123.76      7.15 o 
                                                 
